# Supplementary material for: Microbial characterization based on multifractal analysis of metagenomes
Source: Front Cell Infect Microbiol. 2023 Jan 26;13:1117421. doi: 10.3389/fcimb.2023.1117421 (PMC9910082; doi:10.3389/fcimb.2023.1117421)
Supplement: Supplementary Table 2 — The abundances in dataset 2. [file Table_2.xlsx]

## Sheet: Sheet1
Supplementary table 1	Bacterial abundances in Simulation 1 (high-diversity communities)
Supplementary table 2	Bacterial abundances in Simulation 2 (low-diversity communities)
Supplementary table 3	List of genomes in taxonomic catalog for human gut
Supplementary table 4	Taxonomic composition for real dataset (organism level) in pecrcents
Supplementary table 5	Taxonomic composition for real dataset (genus level) in pecrcents
Supplementary table 6	Functional composition for real dataset (COG) in pecrcents
Supplementary table 7	Taxonomic composition for real dataset by MetaPhlAn (organism level) in pecrcents
Supplementary table 8	Mapped read counts and percentage of mapping on taxonomic and functional catalog and phage genome

## Sheet: table 1
	Alistipes_shahii_WAL_8301	Bacteroides_vulgatus_ATCC_8482	Bifidobacterium_adolescentis_ATCC_15703	Faecalibacterium_prausnitzii_L2_6	Lachnospiraceae_bacterium_1_4_56FAA	Coprococcus_sp_ART55_1	Eubacterium_eligens_ATCC_27750	Prevotella_copri_DSM_18205	Akkermansia_muciniphila_ATCC_BAA_835	Ruminococcus_sp_18P13
1	0.0345051	0.562966	0	0	0.154026	0.00172212	0.116987	0	0.0874565	0.0423374
2	0.163713	0.304848	0.221387	0.0185794	0.0995125	0	0.123825	0	0.0681349	0
3	0.0573575	0.493331	0	0.12607	0.151468	0.0401042	0.0180694	0.0180747	0	0.0955255
4	0.0811587	0.741508	0	0.0707931	0	0	0	0	0.0608256	0.0457146
5	0.104116	0.539627	0.0768969	0.0728055	0.00427018	0.0758267	0.102759	0	0.0171869	0.00651193
6	0.0630952	0.695726	0	0.0872345	0.0995738	0.0226266	0.0143201	0	0.017424	0
7	0.0688806	0.452435	0	0.111561	0.0609361	0	0	0.21383	0.0407749	0.0515828
8	0.128236	0.228313	0.0207583	0.0386415	0.0717765	0.0773376	0	0.418898	0	0.0160393
9	0.00822275	0.693808	0	0.086453	0.0427266	0.00743548	0.0616606	0	0.0592502	0.0404438
10	0	0.570048	0	0.0688324	0.0475838	0.0685194	0.0107382	0.230036	0	0.0042419
11	0	0.524305	0.114852	0	0	0	0.0889846	0.228342	0	0.0435168
12	0.0234726	0.415345	0.0831667	0.049154	0.0659684	1.91967e-06	0	0.258891	0.0547358	0.0492646
13	0.139542	0.282393	0.0716854	0.0269955	0.0796712	0.00914848	0.0606956	0	0	0.329869
14	0.00859667	0.553318	0.0901639	0.0913983	0.0059629	0.0191246	0	0.135875	0.0745331	0.0210276
15	0.00940685	0.612284	0	0.000702477	0.0521764	0.0519689	0.0171702	0.182708	0	0.0735831
16	0	0.161302	0.2219	0.158969	0.0603362	0.0705274	0.0469325	0.141825	0.0557864	0.0824215
17	0.02218	0.0516023	0	0.110705	0.172865	0.0154631	0.00145138	0.460049	0.141179	0.0245039
18	0.030901	0.504526	0	0.174085	0.16638	0.00963505	0	0.048514	0.0302598	0.0356993
19	0.0427365	0.340593	0	0	0.103946	0	0.080895	0.280848	0.0904404	0.0605401
20	0.0497165	0.441696	0.0209113	0	0.0462685	0.076721	0.0225635	0.30505	0	0.0370738
21	0	0.276385	0	0	0.150331	0.141974	0.0766961	0.194882	0.0874347	0.0722966
22	0.0094752	0.483988	0	0.127701	0.207273	0.0777397	0	0.011506	0.0378519	0.0444654
23	0.0742329	0.275249	0.0995273	0.158097	0.0793863	0.0384298	0	0.202969	0.0508273	0.021281
24	0	0.40631	0	0.0850587	0.0549454	0.0164011	0.0407665	0.353496	0.0111377	0.0318846
25	0	0.791142	0.02281	0.00822547	0	0.0446599	0.029355	0.0476772	0.0561304	0
26	0.123421	0.454834	0	0	0.0624545	0	0.0582219	0.22307	0.0542103	0.0237887
27	0	0.522301	0	0	0.377942	0	0.0997577	0	0	0
28	0.12832	0.435323	0.210847	0.00154672	0.0719826	0.109708	0	0	0.0422732	0
29	0.0456698	0.405405	0.040371	0.134784	0.139221	0.0927817	0	0	0.0412133	0.100554
30	0.0256922	0.789509	0	0.089444	0.00452969	0.018049	0.0286859	0	0	0.0440905
31	0.00877748	0.526018	0.0600231	0	0.0695102	0.0339047	0	0.0985139	0.0697706	0.133482
32	0.0257202	0.688021	0	0.132289	0.0359083	0	0.0866229	0.0314395	0	0
33	0.059511	0.305797	0	0.0658407	0.0563351	0.114032	0.0689912	0.28373	0	0.0457632
34	0.0589684	0.555088	0	0	0.12675	0.0034025	0.118498	0.0228568	0	0.114436
35	0.118871	0.251612	0.346052	0.0843155	0.0841286	0	0.0371802	0	0.0778401	0
36	0.0624792	0.490437	0	0.0932588	0.136097	0.10228	0	0.0343944	0.0150205	0.066033
37	0.0489889	0.547174	0.0341568	0.0385979	0.00713881	0.0663555	0	0.226382	0.0111195	0.0200865
38	0.148127	0.14777	0	0.00785202	0.147241	0.148053	0	0.281096	0.0630366	0.0568244
39	0.044069	0.339034	0.0767221	0.0328337	0.0668506	0.0539869	0.0618575	0.233733	0.0308165	0.060096
40	0	0.602057	0.047282	0.0144513	0.141321	0.04116	0	0	0.0682716	0.0854574
41	0.0649929	0.475219	0.0243859	0.0194076	0.0827777	0.0316955	0.0653436	0.0805706	0.0722718	0.0833358
42	0	0.402771	0	0.0838923	0	0.119095	0.0974173	0.296824	0	0
43	0.124926	0	0	0.139337	0.195719	0	0.175386	0.103134	0.0876394	0.173858
44	0.00672545	0.483993	0.0321466	0.0507963	0.0723324	0	0.0582922	0.248026	0.0241847	0.0235031
45	0	0.418803	0	0	0.0673359	0	0.127835	0.2368	0.0544303	0.0947958
46	0	0.606155	0	0.132996	0.145815	0.0204488	0	0	0.0159679	0.0786169
47	0	0	0.0800604	0.141287	0.146264	0.101336	0.264465	0	0.199751	0.0668357
48	0.0623068	0.350627	0.0143605	0.0599405	0.122006	0.0831639	0.0121239	0.254749	0	0.0407222
49	0.0180246	0.591089	0	0.00289884	0	0.0649496	0.0565675	0.258658	0	0.00781214
50	0.0621062	0.447339	0	0	0.102841	0.0321188	0	0.299969	0.00284056	0.0527856
51	0.0304688	0.705825	0.0326486	0	0.0824547	0.000588385	0.0638713	0	0.0201414	0.0640015
52	0	0.704714	0.197711	0	0	0.0498629	0	0	0.0258688	0.021843
53	0.11006	0.350128	0.0079212	0.0230968	0.00995059	0.0184293	0.0508804	0.367217	0.0568962	0.00541995
54	0.119011	0.562175	0	0.085018	0.0325557	0	0.0723731	0.0548644	0.0612639	0.0127394
55	0.0146247	0.528679	0	0.149611	0.0991194	0.0594038	0.0576588	0	0.0909032	0
56	0.0792079	0.422225	0.0274469	0.0214837	0.0815741	0	0.0322943	0.279188	0.0369426	0.0196375
57	0.0455701	0.169404	0.0628989	0.0564436	0.0607039	0.0530321	0.0683038	0.441905	0.00798688	0.0337524
58	0.0575479	0.288596	0.161032	0.124302	0.00259464	0	0	0.217023	0.0432141	0.105691
59	0	0.545341	0.0491392	0.129096	0.121954	0.00346011	0.0581438	0.0767174	0	0.0161488
60	0.067701	0.48267	0	0.0960063	0.1406	0.0204072	0.0347929	0.146964	0.0108588	0
61	0.0110172	0.392788	0.0951271	0.0601565	0.0870245	0.0385831	0.0328958	0.157343	0.0111575	0.113907
62	0.0693743	0.436937	0.0678358	0.0529091	0.0351717	0.00726395	0	0.245506	0.0536495	0.0313527
63	0.0837455	0.551415	0.0402305	0.0756543	0.0134814	0.0862881	0.00407154	0.0198559	0.0648445	0.0604133
64	0	0.465232	0.176802	0	0	0.0796878	0	0	0.157774	0.120505
65	0.012112	0.533529	0.0144058	0.129086	0.17609	0	0	0	0	0.134777
66	0.114535	0.267116	0.144712	0.100164	0	0.0335997	0.0195951	0.188531	0	0.131747
67	0.0743926	0.557757	0.164271	0.0289463	0.084494	0.0303389	0.0217353	0	0.00930407	0.0287601
68	0.0293921	0.424863	0.101739	0.0727418	0.133465	0.0736928	0.0788819	0.0852238	0	0
69	0.0124729	0.445568	0.164555	0.135343	0.00385823	0.0937567	0.0546797	0.0574896	0.0102938	0.0219824
70	0.0567943	0.440614	0.0266046	0.062676	0.11765	0.00625627	0.101241	0	0.0467049	0.141459
71	0.0668787	0.541592	0.110295	0	0.0900025	0.0829621	0.012038	0	0.0599393	0.0362931
72	0	0.568347	0.0852944	0.207971	0	0	0	0	0	0.138387
73	0.0566426	0.685327	0	0	0.0793837	0.0755841	0.00428167	0.0336311	0.0527966	0.0123536
74	0	0.504499	0.0442531	0.131144	0.0950716	0.0497987	0.00925411	0	0.0752374	0.0907418
75	0.0515634	0.528702	0.118304	0.0707974	0.0260301	0	0.0146891	0.0969023	0.0424547	0.050557
76	0	0.536395	0.0608648	0.100875	0.00344011	0.0623062	0	0.236119	0	0
77	0.0749497	0.411336	0.0680565	0.000217014	0.0840173	0.0655706	0.0375141	0.17206	0	0.0862786
78	0.0581317	0.375277	0.0745805	0.0917651	0.0381884	0.0665919	0.00878171	0.157341	0.0513795	0.0779629
79	0.138347	0.484989	0	0.123684	0.0191777	0	0.131514	0	0.0421048	0.0601829
80	0.040576	0	0	0.0284069	0.177833	0.516467	0.11967	0	0.117047	0
81	0.0705136	0.438648	0.167501	0.0452128	0.118109	0	0.013745	0.0857652	0.0274115	0.0330941
82	0	0.540093	0.0776339	0.136848	0.106352	0.0967359	0.0144874	0	0	0.0278495
83	0	0.256969	0.147543	0.065703	0.116449	0.0773384	0.00296101	0.26079	0.031841	0.0404056
84	0	0.698203	0	0.0608275	0.00599074	0.0296388	0.0351002	0.121761	0	0.0484785
85	0	0.279612	0.0537035	0	0.0981569	0.0283012	0	0.39116	0.0355001	0.113566
86	0.0544951	0.409817	0.0418968	0.100133	0.00701641	0.0481456	0.0670681	0.243906	0.0275222	0
87	0.054232	0.643399	0	0.0653567	0.139163	0	0.0508569	0.0343019	0.00112554	0.0115653
88	0.035342	0.502884	0.0723234	0.087623	0.0349196	0.00343578	0.0581133	0.10737	0.0562691	0.0417191
89	0.0547598	0.543155	0.0277113	0.0983568	0.108965	0	0.0522666	0	0.0812718	0.0335137
90	0.00972471	0.635352	0.0398738	0.0915552	0.0206046	0.0498492	0.0193532	0.0768008	0	0.0568861
91	0.0489021	0.0604544	0	0.0644219	0.0989936	0.0913399	0.00244335	0.292178	0.211044	0.130222
92	0.0778355	0.641358	0.0753966	0.0254277	0.0346624	0.0350982	0	0	0.0278218	0.0824001
93	0	0.527621	0	0.137518	0.111268	0	0	0.161382	0.0622115	0
94	0.1088	0.491524	0.0869243	0.178035	0.0266581	0.06465	0.0168048	0	0.0266041	0
95	0.0490668	0.520162	0.0089585	0.120543	0.131803	0.0500071	0.0614039	0.0194969	0.0385583	0
96	0	0.737179	0.0173432	0.0197198	0.0561796	0.0452322	0.030281	0	0.02439	0.0696756
97	0	0.6036	0.0578306	0.0696425	0	0	0.00745348	0.216539	0.0166917	0.0282428
98	0	0.436933	0	0.0906168	0.0389703	0.058101	0.0224981	0.312643	0.0377962	0.00244179
99	0.119601	0.302108	0	0.0745475	0	0.0297034	0.0974564	0.258647	0.00874396	0.109192
100	0.0169288	0.305595	0.120814	0	0.0795999	0.00894306	0.0368263	0.377688	0.00570905	0.0478963

## Sheet: table 2
	Bacteroides_caccae_ATCC_43185	Bacteroides_dorei_5_1_36_D4	Bacteroides_ovatus_3_8_47FAA	Bacteroides_ovatus_ATCC_8483	Bacteroides_ovatus_SD_CMC	Bacteroides_stercoris_ATCC_43183	Bacteroides_thetaiotaomicron_VPI_5482	Bacteroides_uniformis_ATCC_8492	Bacteroides_vulgatus_ATCC_8482	Bacteroides_xylanisolvens_XB1A
1	0.0534194	0.155285	0	0	0.132706	0.0277344	0.151381	0	0.428601	0.0508739
2	0.241061	0	0.113339	0.0289463	0.0658619	0.0113393	0.140682	0.0320285	0.366741	0
3	0.122378	0.0854706	0.0110024	0.128311	0.169698	0.134755	0.0385674	0.0983966	0.0689147	0.142507
4	0.161356	0.25847	0	0.0736103	0	0	0	0	0.43862	0.0679432
5	0.185438	0.0487658	0.0656626	0.0726515	0	0.180886	0.146856	0.00617413	0.271202	0.0223639
6	0.134328	0.344887	0	0.0806684	0.107343	0.0715687	0.0270653	0.0448563	0.189283	0
7	0.140529	0.0576625	0.00862105	0.108528	0.0534767	0	0	0.178543	0.374098	0.0785421
8	0.312137	0	0.0320532	0.0508545	0.0813811	0.215178	0	0.275043	0	0.0333529
9	0.00969016	0.301799	0.00186413	0.074279	0.0359227	0.0375805	0.0937975	0.0372426	0.353178	0.0546465
10	0	0.240166	0	0.0835234	0.0499109	0.208747	0.0268483	0.197531	0.1739	0.0193734
11	0	0	0.124562	0	0	0.000857546	0.164216	0.282534	0.339941	0.0878887
12	0.0482511	0.185603	0.0633457	0.0491808	0.0717116	0.0179745	0	0.157349	0.33695	0.069635
13	0.222344	0	0.0554031	0.0375816	0.0536301	0.0524544	0.0791485	0	0.1765	0.322938
14	0.00420716	0.080007	0.0742706	0.087004	0	0.0781515	0	0.14018	0.497674	0.0385061
15	0.0144843	0.296906	0	0.0199776	0.0577672	0.163976	0.0382669	0.165636	0.122539	0.120448
16	0	0	0.122155	0.110206	0.0427473	0.14357	0.0624932	0.105576	0.323831	0.0894215
17	0.0234767	0	0	0.068896	0.117759	0.0466193	0.00626023	0.185054	0.523248	0.0286864
18	0.055767	0.11636	0	0.1497	0.173603	0.0551787	0	0.0933053	0.300256	0.0558302
19	0.0668629	0	0	0	0.0841058	0	0.110249	0.173282	0.491806	0.0736935
20	0.121844	0.216684	0.0281993	0.00401171	0.0531468	0.212283	0.0456184	0.206738	0.0496331	0.0618408
21	0	0	0	0.0105945	0.108441	0.229571	0.0866659	0.110851	0.383836	0.0700402
22	0.00697932	0.0608767	0	0.104972	0.193259	0.178085	0	0.0777276	0.31752	0.0605805
23	0.139541	0.00872162	0.0695639	0.122565	0.0717828	0.0981588	0	0.133612	0.323301	0.0327536
24	0	0.194402	0	0.0952289	0.0689111	0.0681674	0.0844106	0.249399	0.18125	0.0582305
25	0	0.362311	0.027902	0.020551	0	0.114302	0.0481899	0.0715021	0.355242	0
26	0.233795	0.137575	0	0.00489703	0.0543162	0	0.084509	0.133571	0.31743	0.0339063
27	0	0	0.00198316	0	0.488986	0	0.203866	0	0.300363	0.0048014
28	0.21845	0.0152395	0.125329	0.0217391	0.051998	0.222903	0	0.0219159	0.322426	0
29	0.0755399	0.030757	0.0398763	0.105611	0.123071	0.198305	0	0	0.309819	0.117021
30	0.06804	0.528077	0	0.11868	0	0.0928951	0.0707152	0.030552	0	0.0910399
31	0.0107864	0.193279	0.0444992	0	0.0624985	0.083767	0	0.0809649	0.370898	0.153307
32	0.0678626	0.383559	0	0.176368	0.0391947	0.00233749	0.208164	0.122514	0	0
33	0.120654	0.0479312	0.0137257	0.0632351	0.0529865	0.259515	0.109994	0.175049	0.0927847	0.0641253
34	0.112996	0.114548	0.0051713	0.0169612	0.124243	0.0469471	0.185939	0.0915075	0.151187	0.150501
35	0.180594	0	0.174833	0.066995	0.0558655	0.0105498	0.0489269	0.0439768	0.418259	0
36	0.112824	0.124339	0	0.0781367	0.127035	0.216884	0	0.0693941	0.189845	0.0815427
37	0.107926	0.226981	0.0394236	0.048424	0	0.179891	0	0.168594	0.191583	0.0371778
38	0.195269	0	0	0.0181497	0.0952448	0.218359	0	0.128872	0.291646	0.0524596
39	0.086211	0.101166	0.0555636	0.0346673	0.0651514	0.126729	0.0951072	0.138167	0.220149	0.0770884
40	0	0.145204	0.0441436	0.0287227	0.125873	0.107395	0	0.0294084	0.417047	0.102207
41	0.104121	0.115535	0.0242767	0.0240878	0.0647083	0.0734255	0.0830129	0.0724393	0.351045	0.0873487
42	0	0.0382143	0	0.110895	0	0.372573	0.205145	0.273173	0	0
43	0.117607	0	0	0.0723003	0.0897758	0	0.13615	0.100958	0.368331	0.114878
44	0.0109464	0.26199	0.0340396	0.055649	0.0878683	0.0163297	0.108288	0.167827	0.216688	0.0403746
45	0	0.056502	0	0.011884	0.0586555	0	0.194187	0.168767	0.387836	0.122168
46	0	0.151175	0	0.140369	0.166074	0.096896	0.00594903	0	0.314311	0.125226
47	0	0	0.0372232	0.0613172	0.0577887	0.117542	0.177019	0	0.504448	0.0446622
48	0.136726	0.115743	0.0217824	0.0599707	0.138316	0.20427	0.0237984	0.163277	0.0759309	0.0601866
49	0.0413185	0.286123	0	0.0287627	0	0.233406	0.13056	0.25059	0	0.0292393
50	0.135793	0.0452586	0.00662467	0.0195904	0.110529	0.119834	0	0.240691	0.2339	0.0877791
51	0.0600403	0.333857	0.035108	0	0.0855582	0.0268046	0.105667	0.0514052	0.21253	0.0890299
52	0	0.274688	0.152679	0	0	0.151945	0	0.0666028	0.311022	0.0430631
53	0.20749	0.0547916	0.0188998	0.030082	0	0.0593967	0.0751196	0.196981	0.342305	0.014934
54	0.204184	0.115303	0.0141055	0.0709188	0.0168213	0	0.0980411	0.0845259	0.371902	0.0241976
55	0.0180809	0.129557	0	0.108064	0.0822731	0.128725	0.0785267	0	0.454773	0
56	0.170407	0.181964	0.0272896	0.0267583	0.0875152	0.00945281	0.0541067	0.162358	0.249354	0.0307944
57	0.0939419	0	0.0551166	0.0594688	0.0597534	0.141029	0.113788	0.25758	0.16708	0.0522418
58	0.117873	0.00186684	0.1169	0.112569	0	0.00823505	0	0.160787	0.339752	0.142017
59	0	0.211439	0.0562927	0.135512	0.149711	0.0447338	0.113015	0.114075	0.138878	0.0363446
60	0.146419	0.184098	0	0.0899344	0.157486	0.0697802	0.0608884	0.11988	0.171514	0
61	0.0155714	0.0842993	0.0782368	0.0651688	0.0910276	0.114958	0.0589741	0.135977	0.199201	0.156586
62	0.14196	0.157122	0.0528576	0.0514818	0.0301402	0.0363991	0.000832626	0.15087	0.333022	0.0453146
63	0.136893	0.162715	0.0314103	0.0567811	0.00282047	0.162099	0.00887989	0.0499071	0.323056	0.0654383
64	0	0.00691131	0.0936359	0	0	0.148448	0	0	0.637009	0.113996
65	0.0218679	0.170979	0.0502597	0.187951	0.288982	0	0	0	0	0.27996
66	0.226894	0	0.101587	0.0897519	0	0.0982753	0.0346635	0.144463	0.14057	0.163796
67	0.154129	0.195492	0.117315	0.0391543	0.0845294	0.0933044	0.0393493	0.0469667	0.183744	0.0460162
68	0.0642684	0.124156	0.0913269	0.083114	0.16378	0.212424	0.148278	0.112653	0	0
69	0.0147349	0.0532042	0.119813	0.121638	0	0.229485	0.0898894	0.10308	0.228093	0.0400623
70	0.0911316	0.0331835	0.03265	0.0578884	0.0959408	0.044013	0.134317	0.0306671	0.326885	0.153323
71	0.114079	0.179916	0.0665553	0.0043011	0.076407	0.162199	0.0190393	0.0232077	0.310658	0.0436379
72	0	0.167025	0.114617	0.269963	0	0	0	0	0.173449	0.274945
73	0.0988214	0.239306	0	0.00570378	0.0672821	0.162696	0.0106684	0.066792	0.326161	0.0225687
74	0	0.106214	0.0387771	0.0981494	0.0782196	0.114475	0.0171744	0.0363735	0.408445	0.102172
75	0.105295	0.181259	0.0899249	0.071089	0.0173939	0	0.0285778	0.103684	0.32946	0.0733157
76	0	0.0855071	0.0771135	0.123892	0	0.212634	0	0.240518	0.248169	0.0121659
77	0.174958	0.0439819	0.0729995	0.0256893	0.0919154	0.201152	0.0749937	0.177214	0	0.137096
78	0.103913	0.0819501	0.0524503	0.0730986	0.0284527	0.143493	0.0160311	0.106532	0.30293	0.0911492
79	0.23578	0	0.0112475	0.102377	0	0	0.17619	0.0335105	0.364281	0.0766142
80	0.0183861	0	0	0.0323803	0.0541347	0.426494	0.0739643	0	0.386469	0.00817055
81	0.149282	0.14722	0.118009	0.0491838	0.127422	0	0.0263598	0.0899323	0.242356	0.0502344
82	0	0.205687	0.0814372	0.150345	0.133976	0.28957	0.0351918	0.0473375	0	0.0564558
83	0	0	0.105785	0.0657521	0.121322	0.189411	0.00987064	0.173474	0.274875	0.0595105
84	0	0.50111	0.0130885	0.0778211	0	0.110772	0.079624	0.126747	0	0.0908378
85	0	0	0.0550376	0	0.100076	0.0976689	0	0.254223	0.336752	0.156243
86	0.112578	0.131918	0.0394299	0.0895255	0	0.124875	0.108956	0.157583	0.235134	0
87	0.117191	0.226378	0	0.0771818	0.157421	0	0.0936632	0.0989006	0.19927	0.0299938
88	0.0634832	0.156061	0.0554915	0.0757704	0.0258205	0.0322719	0.087972	0.0964071	0.350336	0.0563871
89	0.0909103	0.103632	0.033504	0.0816751	0.0913784	0	0.0745563	0.0190983	0.458715	0.0465304
90	0.0149171	0.307921	0.0458422	0.097178	0.0136944	0.150675	0.0402881	0.102174	0.136075	0.0912351
91	0.0442211	0	0.00613662	0.0366758	0.0445684	0.114629	0.00612714	0.109408	0.553437	0.084797
92	0.151591	0.206701	0.0629577	0.0376118	0.023201	0.10305	0	0.0310609	0.275966	0.107861
93	0	0.103723	0	0.129416	0.112229	0.0208125	0	0.157676	0.476144	0
94	0.203985	0.0837073	0.0676654	0.140718	0.0124297	0.156201	0.0299224	0.0282907	0.270557	0.00652393
95	0.0852727	0.146239	0.0197884	0.0937249	0.120525	0.116512	0.0874715	0.0601268	0.270339	0
96	0	0.348993	0.0263852	0.0307415	0.0542621	0.123249	0.0529243	0.0291721	0.237567	0.0967064
97	0	0.321788	0.0648487	0.0870561	0	0	0.0211743	0.192763	0.255717	0.0566528
98	0	0.13668	0	0.0896913	0.0352302	0.158696	0.042693	0.207755	0.315641	0.0136146
99	0.1	0.1	0.1	0.1	0.1	0.1	0.1	0.1	0.1	0.1
100	0.0387876	0.0955712	0.108888	0.010142	0.104817	0.0506104	0.0776133	0.268538	0.16081	0.084223

## Sheet: table 3
genomes used for taxonomic mapping
Acidaminococcus_fermentans_DSM_20731
Acidaminococcus_intestini_RyC_MR95
Acidaminococcus_sp_D21
Acinetobacter_baumannii_ATCC_17978
Acinetobacter_haemolyticus_ATCC_19194
Acinetobacter_junii_SH205
Acinetobacter_oleivorans_DR1
Acinetobacter_radioresistens_SK82
Acinetobacter_sp_ADP1
Acinetobacter_sp_RUH2624
Acinetobacter_sp_SH024
Actinobacillus_succinogenes_130Z
Actinomyces_odontolyticus_ATCC_17982
Actinomyces_sp_oral_taxon_848_str_F0332_A
Adlercreutzia_equolifaciens_DSM_19450
Aeromonas_hydrophila_SSU
Aeromonas_veronii_AMC34
Aggregatibacter_segnis_ATCC_33393
Akkermansia_muciniphila_ATCC_BAA_835
Alistipes_indistinctus_YIT_12060
Alistipes_onderdonkii_DSM_19147
Alistipes_putredinis_DSM_17216
Alistipes_shahii_WAL_8301
Anaerobaculum_hydrogeniformans_ATCC_BAA_1850
Anaerococcus_hydrogenalis_DSM_7454
Anaerococcus_lactolyticus_ATCC_51172
Anaerococcus_tetradius_ATCC_35098
Anaerococcus_vaginalis_ATCC_51170
Anaerofustis_stercorihominis_DSM_17244
Anaerostipes_caccae_DSM_14662
Anaerostipes_hadrus_DSM_3319
Anaerotruncus_colihominis_DSM_17241
Arcobacter_butzleri_RM4018
Bacillus_alcalophilus_ATCC_27647
Bacillus_halodurans_C_125
Bacillus_smithii_7_3_47FAA
Bacillus_sp_7_6_55CFAA_CT2
Bacteroides_caccae_ATCC_43185
Bacteroides_cellulosilyticus_DSM_14838
Bacteroides_clarus_YIT_12056
Bacteroides_coprocola_DSM_17136
Bacteroides_coprophilus_DSM_18228
Bacteroides_dorei_5_1_36_D4
Bacteroides_eggerthii_1_2_48FAA
Bacteroides_finegoldii_DSM_17565
Bacteroides_fluxus_YIT_12057
Bacteroides_fragilis_3_1_12
Bacteroides_fragilis_638R_genome
Bacteroides_intestinalis_DSM_17393
Bacteroides_oleiciplenus_YIT_12058
Bacteroides_ovatus_3_8_47FAA
Bacteroides_ovatus_ATCC_8483
Bacteroides_ovatus_SD_CMC
Bacteroides_pectinophilus_ATCC_43243
Bacteroides_plebeius_DSM_17135
Bacteroides_sp_3_1_23
Bacteroides_sp_D2
Bacteroides_stercoris_ATCC_43183
Bacteroides_thetaiotaomicron_VPI_5482
Bacteroides_uniformis_ATCC_8492
Bacteroides_vulgatus_ATCC_8482
Bacteroides_xylanisolvens_XB1A
Barnesiella_intestinihominis_YIT_11860
Bifidobacterium_adolescentis_ATCC_15703
Bifidobacterium_angulatum_DSM_20098
Bifidobacterium_animalis_subsp_lactis_V9
Bifidobacterium_bifidum_PRL2010
Bifidobacterium_breve_DSM_20213
Bifidobacterium_catenulatum_DSM_16992
Bifidobacterium_dentium_Bd1
Bifidobacterium_gallicum_DSM_20093
Bifidobacterium_longum_subsp_infantis_ATCC_15697
Bifidobacterium_longum_subsp_longum_JDM301
Bifidobacterium_pseudocatenulatum_DSM_20438
Bilophila_wadsworthia_3_1_6
Blastocystis_hominis
Blautia_hansenii_DSM_20583
Blautia_hydrogenotrophica_DSM_10507
Blautia_producta_ATCC_27340
Blautia_wexlerae_AGR2146
Brachyspira_pilosicoli_95/1000
Bulleidia_extructa_W1219
Butyrivibrio_crossotus_DSM_2876
Butyrivibrio_fibrisolvens_16_4
Campylobacter_coli_JV20
Campylobacter_concisus_13826
Campylobacter_curvus_52592
Campylobacter_gracilis_RM3268_contig00052
Campylobacter_hominis_ATCC_BAA_381
Campylobacter_jejuni_subsp_jejuni_NCTC_11168
Campylobacter_upsaliensis_JV21
Candida_albicans
Candida_dubliniensis_CD36_1
Candida_glabrata_CBS_138_A
Candidatus_Methanomethylophilus_alvus_Mx1201
Capnocytophaga_ochracea_DSM_7271
Catenibacterium_mitsuokai_DSM_15897
Citrobacter_freundii_4_7_47CFAA
Citrobacter_koseri_ATCC_BAA_895
Citrobacter_youngae_ATCC_29220
Clavispora_lusitaniae_ATCC_42720__1
Clostridiales_bacterium_1_7_47FAA
Clostridiales_sp_SM4_1
Clostridiales_sp_SS3_4
Clostridium_asparagiforme_DSM_15981
Clostridium_bartlettii_DSM_16795
Clostridium_bolteae_ATCC_BAA_613
Clostridium_botulinum_A2_str_Kyoto
Clostridium_butyricum_E4_str_BoNT_E_BL5262
Clostridium_celatum_DSM_1785
Clostridium_citroniae_WAL_17108
Clostridium_clostridioforme_2_1_49FAA
Clostridium_difficile_630
Clostridium_hathewayi_DSM_13479
Clostridium_hathewayi_WAL_18680
Clostridium_hiranonis_DSM_13275
Clostridium_hylemonae_DSM_15053
Clostridium_leptum_DSM_753
Clostridium_methylpentosum_DSM_5476
Clostridium_nexile_DSM_1787
Clostridium_perfringens_ATCC_13124
Clostridium_saccharolyticum_like_K10
Clostridium_scindens_ATCC_35704
Clostridium_sp_7_2_43FAA
Clostridium_sp_D5
Clostridium_sp_HGF2
Clostridium_sp_L2_50
Clostridium_sp_SS2_1
Clostridium_spiroforme_DSM_1552
Clostridium_symbiosum_WAL_14163
Clostridium_thermocellum_ATCC_27405
Collinsella_aerofaciens_ATCC_25986
Collinsella_intestinalis_DSM_13280
Collinsella_stercoris_DSM_13279
Collinsella_tanakaei_YIT_12063
Coprobacillus_sp_8_2_54BFAA
Coprobacillus_sp_D6_cont11
Coprococcus_catus_GD_7
Coprococcus_comes_ATCC_27758
Coprococcus_eutactus_ATCC_27759
Coprococcus_sp_ART55_1
Corynebacterium_ammoniagenes_DSM_20306
Desulfitobacterium_hafniense_Y51
Desulfovibrio_alaskensis_G20
Desulfovibrio_piger_ATCC_29098
Desulfovibrio_sp_6_1_46AFAA
Dialister_invisus_DSM_15470
Dialister_microaerophilus_UPII_345_E
Dialister_succinatiphilus_YIT_11850
Dorea_longicatena_DSM_13814
Dysgonomonas_gadei_ATCC_BAA_286
Dysgonomonas_mossii_DSM_22836
Edwardsiella_tarda_ATCC_23685
Edwardsiella_tarda_EIB202
Eggerthella_lenta_DSM_2243
Enterobacter_asburiae_LF7a
Enterobacter_cancerogenus_ATCC_35316
Enterobacter_cloacae_SCF1
Enterobacter_cloacae_subsp_cloacae_ATCC_13047
Enterobacter_cloacae_subsp_cloacae_NCTC_9394
Enterobacter_sp_638
Enterococcus_casseliflavus_EC10
Enterococcus_faecalis_V583
Enterococcus_faecium_1230933
Enterococcus_saccharolyticus_30_1
Enterocytozoon_bieneusi_H348
Erysipelotrichaceae_bacterium_3_1_53
Erysipelotrichaceae_bacterium_5_2_54FAA
Escherichia_albertii_TW07627
Escherichia_coli_str_K12_substr_MG1655
Escherichia_fergusonii_ATCC_35469
Escherichia_hermannii_NBRC_105704
Escherichia_sp_1_1_43
Eubacterium_biforme_DSM_3989
Eubacterium_cylindroides_T2_87
Eubacterium_dolichum_DSM_3991
Eubacterium_eligens_ATCC_27750
Eubacterium_hallii_DSM_3353
Eubacterium_limosum_KIST612
Eubacterium_siraeum_70_3
Eubacterium_ventriosum_ATCC_27560
Faecalibacterium_cf_prausnitzii_KLE1255
Faecalibacterium_prausnitzii_A2_165
Faecalibacterium_prausnitzii_L2_6
Faecalibacterium_prausnitzii_SL3_3
Finegoldia_magna_ATCC_29328
Flavonifractor_plautii_ATCC_29863
Fusobacterium_gonidiaformans_ATCC_25563
Fusobacterium_mortiferum_ATCC_9817
Fusobacterium_necrophorum_subsp_funduliforme_1_1_36S
Fusobacterium_nucleatum_subsp_nucleatum_ATCC_23726
Fusobacterium_sp_2_1_31
Fusobacterium_ulcerans_ATCC_49185
Fusobacterium_varium_ATCC_27725
Gardnerella_vaginalis_ATCC_14019
Gemella_moribillum_M424
Gordonibacter_pamelaeae_7_10_1_b
Granulicatella_adiacens_ATCC_49175
Granulicatella_elegans_ATCC_700633
Haemophilus_parainfluenzae_ATCC_33392
Hafnia_alvei_ATCC_51873
Halorubrum_lipolyticum_DSM_21995
Helicobacter_bilis_ATCC_43879
Helicobacter_canadensis_MIT_98_5491
Helicobacter_cinaedi_CCUG_18818
Helicobacter_pullorum_MIT_98_5489
Helicobacter_pylori_J99
Helicobacter_winghamensis_ATCC_BAA_430
Holdemania_filiformis_DSM_12042
Klebsiella_pneumoniae_342
Lachnospiraceae_bacterium_1_4_56FAA
Lachnospiraceae_bacterium_2_1_46FAA
Lachnospiraceae_bacterium_3_1_57FAA_CT1
Lachnospiraceae_bacterium_9_1_43BFAA
Lactobacillus_acidophilus_NCFM
Lactobacillus_amylolyticus_DSM_11664
Lactobacillus_antri_DSM_16041
Lactobacillus_brevis_ATCC_367
Lactobacillus_brevis_subsp_gravesensis_ATCC_27305
Lactobacillus_casei_ATCC_334
Lactobacillus_crispatus_ST1
Lactobacillus_delbrueckii_subsp_bulgaricus_ATCC_11842
Lactobacillus_fermentum_28_3_CHN
Lactobacillus_fermentum_IFO_3956
Lactobacillus_gasseri_ATCC_33323
Lactobacillus_helveticus_DPC_4571
Lactobacillus_iners_AB_1_NZ_ADHG01000001
Lactobacillus_jensenii_115321
Lactobacillus_johnsonii_NCC_533
Lactobacillus_oris_PB013_T2_3
Lactobacillus_plantarum_str_13
Lactobacillus_reuteri_SD2112
Lactobacillus_rhamnosus_GG
Lactobacillus_ruminis_ATCC_25644
Lactobacillus_sakei_strain_23K
Lactobacillus_salivarius_UCC118
Lactobacillus_ultunensis_DSM_16047_
Lactobacillus_vaginalis_ATCC_49540
Lactococcus_lactis_subsp_cremoris_NZ9000
Leminorella_grimontii_ATCC_33999
Leuconostoc_mesenteroides_ATCC_8293
Listeria_grayi_DSM_20601
Listeria_innocua_Clip11262
Listeria_monocytogenes_Finland_1998
Mannheimia_succiniciproducens_MBEL55E
Marvinbryantia_formatexigens_DSM_14469
Megamonas_hypermegale
Methanobrevibacter_smithii_ATCC_35061
Methanomassiliicoccus_luminyensis_B10
Methanomassiliicoccus_sp_Mx1_Issoire
Methanosphaera_stadtmanae_DSM_3091
Mitsuokella_multacida_DSM_20544
Mycoplasma_hominis_ATCC_23114
Neisseria_macacae_ATCC_33926
Odoribacter_laneus_YIT_12061
Odoribacter_splanchnicus_DSM_20712
Oxalobacter_formigenes_HOxBLS
Oxalobacter_formigenes_OXCC13
Paenibacillus_sp_HGF5
Paenibacillus_sp_HGF7
Parabacteroides_distasonis_ATCC_8503
Parabacteroides_johnsonii_DSM_18315
Parabacteroides_merdae_ATCC_43184
Paraprevotella_xylaniphila_YIT_11841
Parasutterella_excrementihominis_YIT_11859
Parvimonas_micra_ATCC_33270
Pediococcus_acidilactici_DSM_20284
Peptoniphilus_lacrimalis_315_B
Peptostreptococcus_anaerobius_653_L
Peptostreptococcus_stomatis_DSM_17678
Phascolarctobacterium_sp_YIT_12067
Porphyromonas_gingivalis_ATCC_33277
Porphyromonas_uenonis_60_3
Prevotella_bryantii_B14
Prevotella_buccae_ATCC_33574
Prevotella_copri_DSM_18205
Prevotella_disiens_FB035_09AN
Prevotella_melaninogenica_ATCC_25845
Prevotella_salivae_DSM_15606
Prevotella_stercorea_DSM_18206
Propionibacterium_sp_5_U_42AFAA
Proteus_mirabilis_HI4320
Proteus_penneri_ATCC_35198
Providencia_alcalifaciens_DSM_30120
Providencia_rettgeri_DSM_1131
Providencia_rustigianii_DSM_4541
Providencia_stuartii_ATCC_25827
Pseudoflavonifractor_capillosus_ATCC_29799
Pseudomonas_aeruginosa_PAO1
Pseudomonas_mendocina_ymp
Ralstonia_sp_5_2_56FAA
Roseburia_hominis_A2_183
Roseburia_intestinalis_XB6B4
Roseburia_inulinivorans_DSM_16841
Rothia_mucilaginosa_DY_18
Ruminococcaceae_bacterium_D16
Ruminococcus_bromii_L2_63
Ruminococcus_gnavus_ATCC_29149
Ruminococcus_lactaris_ATCC_29176
Ruminococcus_obeum_A2_162
Ruminococcus_obeum_ATCC_29174
Ruminococcus_sp_18P13
Ruminococcus_sp_5_1_39BFAA
Ruminococcus_sp_SR1_5
Ruminococcus_torques_ATCC_27756
Ruminococcus_torques_L2_14
Salmonella_enterica_subsp_enterica_serovar_Typhimurium_LT2
Selenomonas_sputigena_ATCC_35185
Slackia_exigua_ATCC_700122_
Slackia_piriformis_YIT_12062
Solobacterium_moorei_F0204Scfld3
Staphylococcus_aureus_subsp_aureus_TW20
Staphylococcus_saprophyticus_subsp_saprophyticus_ATCC_15305_DNA
Staphylococcus_warneri_L37603_contig00102
Stenotrophomonas_maltophilia_K279a
Streptococcus_agalactiae_2603V/R
Streptococcus_anginosus_1_2_62CV
Streptococcus_bovis_ATCC_700338
Streptococcus_cristatus_ATCC_51100_ctg1129913971918
Streptococcus_equinus_ATCC_9812
Streptococcus_infantarius_subsp_infantarius_ATCC_BAA_102
Streptococcus_mutans_UA159
Streptococcus_oralis_ATCC_35037
Streptococcus_parasanguinis_ATCC_15912
Streptococcus_peroris_ATCC_700780
Streptococcus_salivarius_SK126
Streptococcus_sp_2_1_36FAA
Streptococcus_sp_C150
Streptococcus_thermophilus_LMD_9
Streptococcus_vestibularis_ATCC_49124
Subdoligranulum_sp_4_3_54A2FAA
Subdoligranulum_variabile_DSM_15176
Succinatimonas_hippei_YIT_12066
Sutterella_parvirubra_YIT_11816_
Sutterella_wadsworthensis_2_1_59BFAA
Sutterella_wadsworthensis_3_1_45B
Synergistes_sp_3_1_syn1
Tannerella_sp_6_1_58FAA_CT1
Treponema_denticola_ATCC_35405
Treponema_pallidum_subsp_pallidum_SS14
Treponema_vincentii_ATCC_35580_contig00031
Tropheryma_whipplei_str_Twist
Turicibacter_sanguinis_PC909
Veillonella_atypica_ACS_134_V_Col7a
Veillonella_dispar_ATCC_17748_
Veillonella_parvula_DSM_2008
Veillonella_sp_6_1_27
Veillonella_sp_oral_taxon_158_str_F0412
Vibrio_cholerae_O1_biovar_El_Tor_str_N16961
Weissella_paramesenteroides_ATCC_33313
Wolinella_succinogenes_DSM_1740
Yersinia_bercovieri_ATCC_43970
Yokenella_regensburgei_ATCC_43003_

## Sheet: table 4
species	Acidaminococcus_fermentans_DSM_20731	Acidaminococcus_intestini_RyC_MR95	Acidaminococcus_sp_D21	Acinetobacter_baumannii_ATCC_17978	Acinetobacter_haemolyticus_ATCC_19194	Acinetobacter_junii_SH205	Acinetobacter_oleivorans_DR1	Acinetobacter_radioresistens_SK82	Acinetobacter_sp_ADP1	Acinetobacter_sp_RUH2624	Acinetobacter_sp_SH024	Actinobacillus_succinogenes_130Z	Actinomyces_odontolyticus_ATCC_17982	Actinomyces_sp_oral_taxon_848_str_F0332_A	Adlercreutzia_equolifaciens_DSM_19450	Aeromonas_hydrophila_SSU	Aeromonas_veronii_AMC34	Aggregatibacter_segnis_ATCC_33393	Akkermansia_muciniphila_ATCC_BAA_835	Alistipes_indistinctus_YIT_12060	Alistipes_onderdonkii_DSM_19147	Alistipes_putredinis_DSM_17216	Alistipes_shahii_WAL_8301	Anaerobaculum_hydrogeniformans_ATCC_BAA_1850	Anaerococcus_hydrogenalis_DSM_7454	Anaerococcus_lactolyticus_ATCC_51172	Anaerococcus_tetradius_ATCC_35098	Anaerococcus_vaginalis_ATCC_51170	Anaerofustis_stercorihominis_DSM_17244	Anaerostipes_caccae_DSM_14662	Anaerostipes_hadrus_DSM_3319	Anaerotruncus_colihominis_DSM_17241	Arcobacter_butzleri_RM4018	Bacillus_alcalophilus_ATCC_27647	Bacillus_halodurans_C_125	Bacillus_smithii_7_3_47FAA	Bacillus_sp_7_6_55CFAA_CT2	Bacteroides_caccae_ATCC_43185	Bacteroides_cellulosilyticus_DSM_14838	Bacteroides_clarus_YIT_12056	Bacteroides_coprocola_DSM_17136	Bacteroides_coprophilus_DSM_18228	Bacteroides_dorei_5_1_36_D4	Bacteroides_eggerthii_1_2_48FAA	Bacteroides_finegoldii_DSM_17565	Bacteroides_fluxus_YIT_12057	Bacteroides_fragilis_3_1_12	Bacteroides_fragilis_638R_genome	Bacteroides_intestinalis_DSM_17393
SRS011134	0	0	0	0	0	0	0	0	0	0	0	0	0	0	0	0	0	0	0.358116	0	0.370799	3.20212	0.999439	0	0	0	0	0	0	0	0	0	0	0	0	0	0	4.81166	0.324124	0	0	0	3.05211	0.863299	1.64268	0	0	0	0
SRS011239	0	0.166035	0.167546	0	0	0	0	0	0	0	0	0	0	0	0	0	0	0	0	0	0.354591	4.87499	0.648725	0	0	0	0	0	0	0	0	0	0	0	0	0	0	0	5.47061	0	12.6522	0.513346	5.42033	0.609624	0.294349	0	0.459025	0.366825	0.467718
SRS011271	0	0	0	0	0	0	0	0	0	0	0	0	0	0	0	0	0	0	0	0	0.289649	3.34604	0.42975	0	0	0	0	0	0	0	0	0	0	0	0	0	0	3.95077	0	0.22658	0.738992	0	1.45718	0.37424	0.360774	0	0	0	0.292917
SRS011302	0	0	0	0	0	0	0	0	0	0	0	0	0	0	0	0	0	0	0	0	0.537424	6.20206	0.725575	0	0	0	0	0	0	0	0	0.468729	0	0	0	0	0	1.74847	0	0	1.37626	0	2.4882	1.55447	0	0	0	0	0.975529
SRS011405	0	0	0	0	0	0	0	0	0	0	0	0	0	0	0	0	0	0	0	0	0.385977	0.998725	0.585524	0	0	0	0	0	0	0	0	0	0	0	0	0	0	0	0	0	2.02513	0.616791	3.21993	13.9619	1.25231	0.42655	0.613528	0	4.81112
SRS011452	0	0	0	0	0	0	0	0	0	0	0	0	0	0	0	0	0	0	0	0	0	0	0	0	0	0	0	0	0	0	0	0	0	0	0	0	0	0	0.498752	0	1.67515	0.59043	24.5171	4.01608	0.925483	0	0.665172	0.983627	0
SRS011529	0	0	0	0	0	0	0	0	0	0	0	0	0	0	0	0	0	0	0	0	0	0.590255	0	0	0	0	0	0	0	0	0	0	0	0	0	0	0	0	0	0	0	0.735348	3.67233	0.263186	1.32994	0	0	0.272461	0
SRS011586	0	0	0	0	0	0	0	0	0	0	0	0	0	0	0	0	0	0	0	0	1.43515	0.462826	2.76696	0	0	0	0	0	0	0	0.334917	0.252453	0	0	0	0	0	0	0	0	1.61037	0.571452	3.97238	0.41047	5.36977	0.396133	4.61538	0.633889	0
SRS012273	0	0	0	0	0	0	0	0	0	0	0	0	0	0	0	0	0	0	0	0	1.58604	4.70693	1.31517	0	0	0	0	0	0	0	0.61153	0	0	0	0	0	0	28.0203	0	0	1.43043	0.545486	11.7285	1.28101	0.791334	0	1.75834	0	2.21661
SRS012902	0	0	0	0	0	0	0	0	0	0	0	0	0	0	0	0	0	0	0	0	0	0	0	0	0	0	0	0	0	0	0	0	0	0	0	0	0	0	0	0	0.690076	0.322455	7.32076	0.436995	1.08048	0.323513	0.604721	4.07353	0.592397
SRS013158	0	0	0	0	0	0	0	0	0	0	0	0	0	0	0	0	0	0	0	0	0	0	0	0	0	0	0	0	0	0	0	0	0	0	0	0	0	0	0	0	0.707432	0.307095	6.02879	0.472498	1.56423	0	0.81028	1.19786	0.376257
SRS013215	0	0	0	0	0	0	0	0	0	0	0	0	0	0	0	0	0	0	0	0	0.201087	0	0	0	0	0	0	0	0	0	0	0	0	0	0	0	0	0	0	0	0	0.737946	14.4122	0	1.16353	0	0.932229	3.22235	0
SRS013476	0	0	0	0	0	0	0	0	0	0	0	0	0	0	0	0	0	0	0	0	0.215304	1.01171	0.349196	0	0	0	0	0	0	0	0	0	0	0	0	0	0	1.65511	8.22587	0	0.632949	0	19.0011	0.374037	0.241102	0	0	0.532661	0.453976
SRS013521	0	0	0	0	0	0	0	0	0	0	0	0	0	0	0	0	0	0	0	0.218878	0	1.46969	0.463024	0	0	0	0	0	0	0	0	0	0	0	0	0	0	1.07031	0	0	0	0.240461	5.16472	0.718469	1.45052	0.260661	0	0	0.418446
SRS013687	0	0	0	0	0	0	0	0	0	0	0	0	0	0	0	0	0	0	1.31055	0	0	0	0	0	0	0	0	0	0	0	0.162822	0	0	0	0	0	0	14.4542	0	0	0.397937	0.437684	0.553893	0.374686	0.520258	0.371269	0.188797	0	0
SRS013800	0	0	0	0	0	0	0	0	0	0	0	0	0	0	0	0	0	0	0	0	0.584296	3.00869	0.680329	0	0	0	0	0	0	0	0	0	0	0	0	0	0	0	7.86196	0	0.810048	0.324	19.6104	1.72718	13.677	0.23344	0.559907	0.166845	0.74835
SRS013951	0	0	0	0	0	0	0	0	0	0	0	0	0	0	0	0	0	0	0	0	0	1.38717	0.23109	0	0	0	0	0	0	0	0	0	0	0	0	0	0	1.27665	0.952854	0	0.496044	0	5.39081	0	0	0	0	0	0
SRS014235	0	0	0	0	0	0	0	0	0	0	0	0	0	0	0	0	0	0	0	0	0.26393	3.19638	0.430191	0	0	0	0	0	0	0	0	0.160127	0	0	0	0	0	6.29685	1.60923	0	0.813956	0.444757	5.54233	0.655248	7.11991	0.786915	0.259589	0	0.403622
SRS014287	0	0	0	0	0	0	0	0	0	0	0	0	0	0	0	0	0	0	0	0	0.727229	3.91481	0	0	0	0	0	0	0	0	0	0	0	0	0	0	0	4.59187	6.61078	0	0	0	4.11859	0	0	0	0	0	0.471299
SRS014313	0	0	0	0	0	0	0	0	0	0	0	0	0	0	0	0	0	0	0	0	0.992854	0	0.740983	0	0	0	0	0	0	0	0.17364	0	0	0	0	0	0	13.3925	0	0	0.972138	0.452485	8.57626	0.491572	0.420239	0.222158	2.09714	0	0
SRS014459	0	0	0	0	0	0	0	0	0	0	0	0	0	0	0	0	0	0	0	0	0.347505	4.01759	0.370516	0	0	0	0	0	0	0	0	0.221809	0	0	0	0	0	1.19834	6.96645	0	4.72005	0.367086	1.27528	0.816055	0.803833	0.253392	0.547192	1.91384	0.550964
SRS014613	0	0	0	0	0	0	0	0	0	0	0	0	0	0	0	0	0	0	0	0	0.445338	2.22558	0.411801	0	0	0	0	0	0	0	0	0	0	0	0	0	0	2.77185	0	0	0.220121	2.77714	26.3411	0.409143	0.781199	0.247634	0.435711	0.733706	0
SRS014683	0	0.916295	0.905569	0	0	0	0	0	0	0	0	0	0	0	0	0	0	0	0	0	0.467806	6.99073	0.489321	0	0	0	0	0	0	0	0	0	0	0	0	0	0	8.67787	0	0.160974	0.817287	0.311153	2.72032	3.77561	1.13566	0.322801	1.35763	0.170489	0.638781
SRS014923	0	0	0	0	0	0	0	0	0	0	0	0	0	0	0	0	0	0	0	0	0.180366	1.83202	0.937392	0	0	0	0	0	0	0	0	0.533119	0	0	0	0	0	1.3597	0	0	0.50325	0	6.2146	0.68459	0.323603	0	0	0	0
SRS014979	0	0	0	0	0	0	0	0	0	0	0	0	0	0	0	0	0	0	6.86042	0	3.76164	1.33911	0.968748	0	0	0	0	0	0	0	0	0	0	0	0	0	0	1.62373	1.73225	0	1.24499	0.457694	0.709799	0.804773	0	0	0	0	0.453107
SRS015065	0	0	0	0	0	0	0	0	0	0	0	0	0	0	0	0	0	0	0	0	0.195684	2.76897	0.305248	0	0	0	0	0	0	0	0.141389	0.144583	0	0	0	0	0	0.842537	4.9142	0	4.63809	0.416129	2.12953	0.924669	0.654693	0.245409	0.800623	0.711111	0.556501
SRS015133	0	0	0	0	0	0	0	0	0	0	0	0	0	0	0	0	0	0	1.5122	0	0.258322	2.23442	0.858624	0	0	0	0	0	0	0	0	0	0	0	0	0	0	0	0	0	2.34779	0.645228	15.0585	0.698889	0	0.354258	0.279645	1.70434	0
SRS015190	0	0	0	0	0	0	0	0	0	0	0	0	0	0	0	0	0	0	0	0	0.316143	0.843198	0	0	0	0	0	0	0	0	0	0	0	0	0	0	0	0	3.77062	0	2.79097	0.204206	5.26015	0.963064	0.783146	0	0.325063	1.58525	0.276955
SRS015217	0	1.87815	1.85314	0	0	0	0	0	0	0	0	0	0	0	0	0	0	0	0	0	0.824419	0.458885	0.387012	0	0	0	0	0	0	0	0.458935	0	0	0	0	0	0	0	0	0	0.518632	0	0.720608	0	0.261054	0.234605	0.271502	0	0
SRS015264	0	0.414221	0.405945	0	0	0	0	0	0	0	0	0	0	0	0	0	0	0	0	0	0.133863	2.69376	0.216184	0	0	0	0	0	0	0	0	0.104164	0	0	0	0	0	2.14319	0.398402	0	1.5184	0.476277	11.7923	0.879297	0.531567	0.397862	0.634558	1.31268	0.276646
SRS015578	0	0	0	0	0	0	0	0	0	0	0	0	0	0	0	0	0	0	0	0	0	0	0	0	0	0	0	0	0	0	0.250175	0	0	0	0	0	0	0	0	0	0	0.221409	5.85762	0.763517	0.380298	0	0.58613	1.64382	0
SRS015663	0	0	0	0	0	0	0	0	0	0	0	0	0	0	0	0	0	0	0.723772	0	0.286278	6.34455	0.551035	0	0	0	0	0	0	0	0	0	0	0	0	0	0	1.56967	0	0	23.1645	0.714614	0.701134	1.67643	0.898741	0.432709	0.88686	0	0.560209
SRS015782	0	0	0	0	0	0	0	0	0	0	0	0	0	0	0	0	0	0	0	0	0.410667	6.96436	1.48543	0	0	0	0	0	0	0	0.239267	0.24225	0	0	0	0	0	6.56903	0.639275	0	8.94015	0	1.9199	0.408423	3.10179	0	0	0	0
SRS015794	0	0	0	0	0	0	0	0	0	0	0	0	0	0	0	0	0	0	0	0	0.583323	3.57148	0.307616	0	0	0	0	0	0	0	0	0	0	0	0	0	0	0	0	0	0.964184	0.230426	3.12468	0.580339	6.28303	0.251349	0	0.186388	0
SRS015854	0	0	0	0	0	0	0	0	0	0	0	0	0	0	0	0	0	0	0.36413	0	1.03561	0.362979	0.447066	0	0	0	0	0	0	0	0.214181	0	0	0	0	0	0	0	0	0	1.0445	0.322008	2.92043	0.724979	1.33776	0.187764	0.788836	0.989535	0.441239
SRS015960	0	0	0	0	0	0	0	0	0	0	0	0	0	0	0	0	0	0	0	0	1.56872	2.7507	0.279872	0	0	0	0	0	0	0	0	0	0	0	0	0	0	3.72262	0.219715	0	1.05246	0.307799	4.33525	0.754329	0.81903	0.183528	0.420847	2.04821	3.37924
SRS016018	0	0	0	0	0	0	0	0	0	0	0	0	0	0	0	0	0	0	0.455088	0	4.17522	8.77335	1.97896	0	0	0	0	0	0	0	0	0	0	0	0	0	0	2.07686	1.89705	0.35148	0.796124	0.4496	15.5131	15.5354	0.398736	0.229598	0.396607	0.471775	0.358337
SRS016056	0	0	0	0	0	0	0	0	0	0	0	0	0	0	0	0	0	0	0	0	0.694063	1.2614	0.198201	0	0	0	0	0	0	0	0	0	0	0	0	0	0	0.562251	0	0.332492	0.574729	0.368141	2.28321	1.67064	0.883751	0.264179	0.711848	0	0.281144
SRS016095	0	0	0	0	0	0	0	0	0	0	0	0	0	0	0	0	0	0	0	0	0.310348	3.01511	0	0	0	0	0	0	0	0	0	0	0	0	0	0	0	0.688316	16.4173	0	2.22442	0.285076	2.7379	1.02633	0.421848	0	0.365865	1.96679	1.26932
SRS016203	0	0	0	0	0	0	0	0	0	0	0	0	0	0	0	0	0	0	0.244568	0.189794	0.400654	3.76167	1.0986	0	0	0	0	0	0	0	0	0	0	0	0	0	0	13.2399	16.182	0	0.797408	0.25544	2.56937	0.800091	0.505285	0.288144	0.414646	0	0.953688
SRS016267	0	0	0	0	0	0	0	0	0	0	0	0	0	0	0	0	0	0	0	0	0.256867	0.415051	0.284959	0	0	0	0	0	0	0	0	0	0	0	0	0	0	0	0	8.04579	1.69779	0.271138	0.184319	0.693861	0.715218	0.162973	1.53935	24.1648	0
SRS016335	0	0	0	0	0	0	0	0	0	0	0	0	0	0	0	0	0	0	0.297961	0	0.591495	4.16174	0.709194	0	0	0	0	0	0	0	0	0.338098	0	0	0	0	0	11.9501	1.11775	0.300548	0.770672	0.865368	1.41102	0.971371	6.47432	0	0.387655	0.675366	0.528876
SRS016495	0	1.36329	1.19044	0	0	0	0	0	0	0	0	0	0	0	0	0	0	0	0	0	0	0.795504	0	0	0	0	0	0	0	0	0	0	0	0	0	0	0	0	3.56575	0	0	0	1.14885	1.16699	0	0	1.49667	2.02197	0.679653
SRS016753	0	0	0	0	0	0	0	0	0	0	0	0	0	0	0	0	0	0	0	0	0.165129	0.231787	0.284506	0	0	0	0	0	0	0	0	0	0	0	0	0	0	0	0	0.259201	0.206293	0	6.75064	0.488765	0.864078	0	0.275029	0.456385	0.495651
SRS016954	0	0	0	0	0	0	0	0	0	0	0	0	0	0	0	0	0	0	0	0	0.206332	2.07564	0.681263	0	0	0	0	0	0	0	0.125433	0	0	0	0	0	0	0.835503	0.13337	0	1.34506	0.356827	2.80994	0.640941	0.947939	0.388986	0	0	0.641172
SRS016989	0	0	0	0	0	0	0	0	0	0	0	0	0	0	0	0	0	0	0	0	0.238235	0.210882	0.301688	0	0	0	0	0	0	0	0	0	0	0	0	0	0	1.20578	2.35827	0	1.79968	0.299156	5.5221	0.540895	0.740012	0.634703	0.4229	0	0.320787
SRS017103	0	0	0	0	0	0	0	0	0	0	0	0	0	0	0	0	0	0	0.659312	0	0.31428	3.75258	0.779992	0	0	0	0	0	0	0	0.174177	0	0	0	0	0	0	8.11622	0.287527	0.278711	2.25379	0.359211	8.87881	0.531695	0.788776	0.233158	0.351597	0	0.246859
SRS017191	0	0	0	0	0	0	0	0	0	0	0	0	0	0	0	0	0	0	0	0	0.512438	1.2671	0.238904	0	0	0	0	0	0	0	0	0	0	0	0	0	0	10.0863	1.65913	0	1.53606	0	8.92004	0.459878	0.880113	0	0.278271	0.480662	0.46165
SRS017247	0	0	0	0	0	0	0	0	0	0	0	0	0	0	0	0	0	0	0	0	0.447182	1.13507	0.386706	0	0	0	0	0	0	0	0	0	0	0	0	0	0	0.191119	0	0	0.385309	0.539062	4.98661	0.651171	0.992058	0.27962	0.470728	0.543782	0.15203
SRS017307	0	0	0	0	0	0	0	0	0	0	0	0	0	0	0	0	0	0	0	0	0.345019	1.01585	1.19041	0	0	0	0	0	0	0	0	0	0	0	0	0	0	0	0	0	0.426198	0.512968	1.55718	0.398966	0.201539	0.152223	0	0	0
SRS017433	0	0	0	0	0	0	0	0	0	0	0	0	0	0	0	0	0	0	0	0	0.294488	4.49651	0.683472	0	0	0	0	0	0	0	0.139998	0	0	0	0	0	0	2.57833	0	0	1.01704	1.29371	2.34219	0.804358	1.09733	0.447848	0.764453	1.13646	0.262671
SRS017521	0	0	0	0	0	0	0	0	0	0	0	0	0	0	0	0	0	0	0.18592	0	0.282155	0	0.205567	0	0	0	0	0	0	0	0.179155	0.218001	0	0	0	0	0	0	0.222649	0	0.143455	0.735878	4.05888	0.343217	0.925518	0.427885	0.795687	6.84465	0
SRS017821	0	0	0	0	0	0	0	0	0	0	0	0	0	0	0	0	0	0	0	0	0.321806	1.97581	0.679348	0	0	0	0	0	0	0	0	0	0	0	0	0	0	4.03383	0.5232	0.346145	0.400793	0.350188	10.3417	3.2567	4.76831	0.267294	0.413115	0	0.322624
SRS018133	0	0	0	0	0	0	0	0	0	0	0	0	0	0	0	0	0	0	0	0	0.335723	14.6008	1.88825	0	0	0	0	0	0	0	0	0	0	0	0	0	0	2.74503	0.52416	0	2.01743	0	15.8864	0.667326	3.75237	0	0.374086	0	0.774895
SRS018351	0	0	0	0	0	0	0	0	0	0	0	0	0	0	0	0	0	0	0.106795	0	1.15107	0.188271	1.83642	0	0	0	0	0	0	0	0	0.168711	0	0	0	0	0	0	0	0	1.19631	3.21265	1.55177	1.16874	1.5166	0	0.851212	0.357036	0.734964
SRS018427	0	0	0	0	0	0	0	0	0	0	0	0	0	0	0	0	0	0	0	0	0.767928	2.50233	0.352276	0	0	0	0	0	0	0	0	0.230728	0	0	0	0	0	8.38875	3.15129	0	2.18847	0.436046	2.74211	1.41106	1.06794	0.785083	0.483281	0	0.627231
SRS018575	0	0	0	0	0	0	0	0	0	0	0	0	0	0	0	0	0	0	0	0	0.672367	0	0.358423	0	0	0	0	0	0	0	0	0	0	0	0	0	0	0	0	0.147206	1.45222	0.343668	31.6672	0.918476	0.886148	0	0.678615	0.273258	0.687982
SRS018656	0	0	0	0	0	0	0	0	0	0	0	0	0	0	0	0	0	0	0	0	12.437	0.527925	3.5807	0	0	0	0	0	0	0	0	0	0	0	0	0	0	0	2.26872	0	0.489203	0	0	0.376945	0	0	0.404891	5.11351	1.19414
SRS018817	0	0	0	0	0	0	0	0	0	0	0	0	0	0	0	0	0	0	0	0	0.431842	1.72577	0.235796	0	0	0	0	0	0	0	0.156032	0	0	0	0	0	0	0	0	0	0	0.383791	1.52607	0.317872	1.16379	0.284721	0.426101	7.35444	0
SRS019030	0	0.159072	0.150659	0	0	0	0	0	0	0	0	0	0	0	0	0	0	0	0	0	1.64285	4.54717	0.619696	0	0	0	0	0	0	0	0	0	0	0	0	0	0	3.88528	0.68558	0.189727	0.8523	0.307926	4.0119	7.27146	0.784491	0.277743	0.627142	0	0.426006
SRS019161	0	0	0	0	0	0	0	0	0	0	0	0	0	0	0	0	0	0	0.229262	0	0.801228	4.81151	0.651623	0	0	0	0	0	0	0	0	0	0	0	0	0	0	4.40541	3.95903	0	1.48305	0	15.2665	0.832607	0.582394	0	0	0	0.336839
SRS019267	0	0	0	0	0	0	0	0	0	0	0	0	0	0	0	0	0	0	0	0	0.375245	4.11223	0.401504	0	0	0	0	0	0	0	0	0	0	0	0	0	0	32.6821	3.00243	0	1.83518	1.34786	5.22153	1.19729	0.292551	0.254166	0.869964	2.02022	0.388142
SRS019397	0	0	0	0	0	0	0	0	0	0	0	0	0	0	0	0	0	0	0	0	0	0	0	0	0	0	0	0	0	0	0	0	0	0	0	0	0	4.86819	0	0.280724	0.570985	0.377892	2.63544	0.65885	0.577692	0	0.826668	3.26604	0
SRS019582	0	0	0	0	0	0	0	0	0	0	0	0	0	0	0	0	0	0	0.188631	0.15873	0.698559	2.53295	1.24442	0	0	0	0	0	0	0	0	0.375021	0	0	0	0	0	1.62827	0	0	0.483595	0.398405	0.768324	0.373153	0.92608	0	0.196236	0	0.639432
SRS019601	0	0	0	0	0	0	0	0	0	0	0	0	0	0	0	0	0	0	0.617769	0	1.91275	0.513671	0.476446	0	0	0	0	0	0	0	0.0899461	0.0903497	0	0	0	0	0	40.28	0.784308	0	0.58498	0.298192	1.0651	0.89474	0.767042	0.927076	0.294999	4.07415	0.440042
SRS019685	0	0	0	0	0	0	0	0	0	0	0	0	0	0	0	0	0	0	0	0	0.41875	4.90739	0.672475	0	0	0	0	0	0	0	0	0	0	0	0	0	0	2.83802	7.35541	0	0.894958	0.74611	10.5507	0.946955	7.74682	1.1526	0.653353	0	1.06426
SRS019787	0	0	0	0	0	0	0	0	0	0	0	0	0	0	0	0	0	0	0.537811	0	0.696701	1.45436	1.0471	0	0	0	0	0	0	0	0	0	0	0	0	0	0	0	5.05319	5.92407	1.22746	0.314223	0.30368	0.682177	0.886942	0.208838	0.363225	3.16133	0.453512
SRS019968	0	0	0	0	0	0	0	0	0	0	0	0	0	0	0	0	0	0	0.237792	0	2.51785	3.44325	1.37911	0	0	0	0	0	0	0	0	0	0	0	0	0	0	0.218139	0	0	0.753334	0.331064	3.2016	0.839688	0.551165	0.224514	0.353084	0.339032	0.460221
SRS020233	0	0	0	0	0	0	0	0	0	0	0	0	0	0	0	0	0	0	0	0	1.28404	4.23464	0.452817	0	0	0	0	0	0	0	0.318846	0.154427	0	0	0	0	0	1.29449	0.236248	0.224116	1.00983	0.315265	12.6115	10.0814	0.292837	0	0.700025	0.440811	0.47571
SRS020328	0	0	0	0	0	0	0	0	0	0	0	0	0	0	0	0	0	0	3.04859	0	0.213881	6.39124	1.81285	0	0	0	0	0	0	0	0	0	0	0	0	0	0	3.50921	0	0	0.349595	0.397237	1.67745	0.756647	0.548873	0	0	0	0.342847
SRS020869	0	0	0	0	0	0	0	0	0	0	0	0	0	0	0	0	0	0	0.48473	0	0	0.459281	0	0	0	0	0	0	0	0	0.491743	0.138716	0	0	0	0	0	0	0.343373	0	0.702505	0	15.6837	0.846969	0.597645	0	0.404186	1.41212	10.1231
SRS021484	0	0	0	0	0	0	0	0	0	0	0	0	0	0	0	0	0	0	0.110096	0	0.226191	4.44463	0.744798	0	0	0	0	0	0	0	0	0	0	0	0	0	0	2.57487	0	0.966096	1.62431	0.427742	3.98581	0.967484	0.858223	0	0.226349	2.50536	0.159167
SRS021948	0	0	0	0	0	0	0	0	0	0	0	0	0	0	0	0	0	0	1.02889	0	3.09368	6.38526	1.07773	0	0	0	0	0	0	0	0	0	0	0	0	0	0	0.812118	0.967974	0.518087	0.880562	0	3.57839	5.18044	4.16724	0.511951	0.556464	0.291103	0.898154
SRS022071	0	0	0	0	0	0	0	0	0	0	0	0	0	0	0	0	0	0	0	0.141058	2.1957	12.8598	4.83419	0	0	0	0	0	0	0	0.208109	0.210163	0	0	0	0	0	4.54131	0	0	0.867852	0.381038	11.6393	0.650633	0.537462	0	0.373863	0	0.500977
SRS022137	0	0	0	0	0	0	0	0	0	0	0	0	0	0	0	0	0	0	0	0	0.574155	3.61758	0.8615	0	0	0	0	0	0	0	0.170798	0	0	0	0	0	0	1.26627	0	0	2.80428	0.855684	12.4623	0.747483	0.588163	0.630206	0.573652	0.371554	0.47303
SRS022609	0	0	0	0	0	0	0	0	0	0	0	0	0	0	0	0	0	0	0	0	0.281686	3.98427	1.05422	0	0	0	0	0	0	0	0	0	0	0	0	0	0	0.784007	0.589725	0	0	0	3.73149	1.4719	1.88244	0	0	0	0
SRS023346	0	0.363096	0.359402	0	0	0	0	0	0	0	0	0	0	0	0	0	0	0	0	0	0	0	0	0	0	0	0	0	0	0	0	0	0	0	0	0	0	0	0	0	0.278772	0.705344	5.94011	0.440935	1.58317	0.302399	0.83671	2.08794	0.210591
SRS023526	0	0	0	0	0	0	0	0	0	0	0	0	0	0	0	0	0	0	0	0.127637	0.342483	3.70219	0.657375	0	0	0	0	0	0	0	0.283403	0	0	0	0	0	0	7.53383	0	0.257457	1.27469	0	2.38579	0.432545	0.55335	0	0.323093	0	0
SRS023583	0	0	0	0	0	0	0	0	0	0	0	0	0	0	0	0	0	0	0	0	0.692459	3.83961	0.518741	0	0	0	0	0	0	0	0	0	0	0	0	0	0	9.27265	1.25605	0	3.18465	0.51509	10.2143	0.842277	5.29138	0.243668	0.360669	0.657135	0.275712
SRS023914	0	0	0	0	0	0	0	0	0	0	0	0	0	0	0	0	0	0	0.251608	0	0	0	0	0	0	0	0	0	0	0	0.17571	0	0	0	0	0	0	4.57808	0	0	0.266283	0.452704	0.939805	0.47069	0.407986	0.358321	0	0	0
SRS023971	0	0	0	0	0	0	0	0	0	0	0	0	0	0	0	0	0	0	0	0	0.184276	2.68078	0	0	0	0	0	0	0	0	0	0	0	0	0	0	0	0	0	0	0.541689	0.341124	4.26588	0.362807	1.59732	0	0.768399	1.14084	0.326795
SRS024009	0	0	0	0	0	0	0	0	0	0	0	0	0	0	0	0	0	0	0	0	0.364479	0.690602	0.638567	0	0	0	0	0	0	0	0	0	0	0	0	0	0	0	0	0	1.80317	0.751729	2.80102	4.41029	1.06493	0.464128	0.524578	0	0.502448
SRS024075	0	0	0	0	0	0	0	0	0	0	0	0	0	0	0	0	0	0	0.365385	0	0.343955	1.96335	0.278533	0	0	0	0	0	0	0	0	0	0	0	0	0	0	0	1.88354	0	0.466453	0.566494	6.71343	0.758253	0.617257	0.309427	0.631816	3.07051	0.258326
SRS024132	0	0	0	0	0	0	0	0	0	0	0	0	0	0	0	0	0	0	0	0	0.223348	1.26828	0.452137	0	0	0	0	0	0	0	0.0984994	0	0	0	0	0	0	2.85427	1.13107	0	0.283105	0	10.584	0.258144	0.192409	0	0.211515	2.06473	0.129754
SRS024331	0	0	0	0	0	0	0	0	0	0	0	0	0	0	0	0	0	0	0.0900492	0	0.314752	1.91606	0.431002	0	0	0	0	0	0	0	0	0	0	0	0	0	0	3.67771	2.00543	0.298876	2.19285	0.364986	9.26815	0.523195	0.740405	0.200198	0.319152	0	0.354194
SRS024388	0	0	0	0	0	0	0	0	0	0	0	0	0	0	0	0	0	0	0	0	0.740373	1.39711	0.356802	0	0	0	0	0	0	0	0.157702	0	0	0	0	0	0	0	20.984	0.656399	0.733059	0.390392	1.7745	1.27514	0.830219	0	0.726597	2.63988	2.2786
SRS024435	0	0	0	0	0	0	0	0	0	0	0	0	0	0	0	0	0	0	0	0	4.67562	4.16014	1.24217	0	0	0	0	0	0	0	0	0	0	0	0	0	0	0	6.82935	0	0.687977	0.344132	27.1309	1.64044	10.1548	0.269148	0.561943	0	1.07453
SRS024549	0	0	0	0	0	0	0	0	0	0	0	0	0	0	0	0	0	0	0	0	0.312289	0	0	0	0	0	0	0	0	0	0	0	0	0	0	0	0	0	0	0	0	0.682605	15.7461	0.297091	0.908086	0	1.59908	17.7821	0
SRS042284	0	0	0	0	0	0	0	0	0	0	0	0	0	0	0	0	0	0	0	0	0.279171	0.316712	0	0	0	0	0	0	0	0	0	0	0	0	0	0	0	0	0	0	0.267141	0.640195	4.04363	0.837562	21.5418	0.651008	0.788954	0	0.299682
SRS042628	0	0	0	0	0	0	0	0	0	0	0	0	0	0	0	0	0	0	0.478316	0	1.15921	2.23962	0.863953	0	0	0	0	0	0	0	0	0.669731	0	0	0	0	0	0.716524	0.668993	0.432866	0.644705	0	8.46653	13.059	0	0	0.522937	0	0.326568
SRS043411	0	0	0	0	0	0	0	0	0	0	0	0	0	0	0	0	0	0	0.134901	0.1473	1.10819	3.45081	0.306621	0	0	0	0	0	0	0	0	0	0	0	0	0	0	0	9.83978	0	2.4821	0.227021	2.74115	0.658352	0.728596	0	0.284966	2.28248	0.546741
SRS043701	0	0	0	0	0	0	0	0	0	0	0	0	0	0	0	0	0	0	0	0	0.646594	2.81211	0.241158	0	0	0	0	0	0	0	0	0	0	0	0	0	0	4.40892	1.27591	0	2.18903	0	14.8297	0.595114	0.59438	0	0.573291	1.56382	0.753135
SRS045004	0	0	0	0	0	0	0	0	0	0	0	0	0	0	0	0	0	0	0	0	0.384732	5.03197	1.05535	0	0	0	0	0	0	0	0	0	0	0	0	0	0	2.47335	0.816014	0	0.730768	0.339504	4.42026	0.923531	0.507667	0.22255	0.81288	0.25492	6.89799
SRS045645	0	0	0	0	0	0	0	0	0	0	0	0	0	0	0	0	0	0	0	0	0.268687	2.21898	0.734657	0	0	0	0	0	0	0	0	0	0	0	0	0	0	2.68889	0.327466	0	0.504475	0.340203	4.70794	0.989919	0.79398	0.198088	0.569772	0.25875	4.12633
SRS045713	0	0	0	0	0	0	0	0	0	0	0	0	0	0	0	0	0	0	0	0.100101	0.271124	2.74433	0.60373	0	0	0	0	0	0	0	0	0	0	0	0	0	0	0	1.44922	0	0.447668	0.211521	18.915	1.05438	1.94999	0	0	0	0.203405
SRS047014	0	0	0	0	0	0	0	0	0	0	0	0	0	0	0	0	0	0	0	0	0.222814	1.43788	0.242788	0	0	0	0	0	0	0	0	0	0	0	0	0	0	1.37918	1.1498	0.453516	0.982039	0.810371	5.8245	1.63557	1.76447	0	0.899257	0.218518	1.35329
SRS047044	0	0	0	0	0	0	0	0	0	0	0	0	0	0	0	0	0	0	0	0	0	1.8441	0.308521	0	0	0	0	0	0	0	0	0	0	0	0	0	0	3.01484	0	0	2.02197	0	1.19527	0	1.4586	0	0	0	0
SRS048164	0	0	0	0	0	0	0	0	0	0	0	0	0	0	0	0	0	0	0	0	0.16715	2.17853	0.501835	0	0	0	0	0	0	0	0.150824	0	0	0	0	0	0	5.45218	0	0.393426	0.193664	0	4.96534	4.58725	0.502579	0	0.192687	0.373511	0
SRS048870	0	0	0	0	0	0	0	0	0	0	0	0	0	0	0	0	0	0	0	0	0.991633	4.07658	0.544645	0	0	0	0	0	0	0	0	0	0	0	0	0	0	0	8.08023	0	2.71003	0.333507	9.56196	0.622344	0.478615	0.273674	0.341191	0.233609	0.467875
SRS049712	0	0	0	0	0	0	0	0	0	0	0	0	0	0	0	0	0	0	0	0	0	0.319062	0	0	0	0	0	0	0	0	0.33889	0	0	0	0	0	0	0.651356	0	0	0.413204	0.227409	1.32022	0.372477	1.28305	0	0	0	0
SRS049900	0	0	0	0	0	0	0	0	0	0	0	0	0	0	0	0	0	0	0	0	0.298483	0	0	0	0	0	0	0	0	0	0	0	0	0	0	0	0	0	0	0	3.02589	0.317045	2.03263	0.300714	57.0447	0	0.402785	0	0
SRS049959	0	0	0	0	0	0	0	0	0	0	0	0	0	0	0	0	0	0	0	0	1.76243	0.627097	4.31685	0	0	0	0	0	0	0	0	0.809829	0	0	0	0	0	0	1.01829	0	0.47874	0.525159	1.09019	0.94697	0.507145	0	0.628472	0	0.88774
SRS049995	0	0	0	0	0	0	0	0	0	0	0	0	0	0	0	0	0	0	0	0.626289	1.18211	3.4761	1.39178	0	0	0	0	0	0	0	0	0	0	0	0	0	0	2.46808	0.122859	0	0.213058	0.229701	4.58092	0.835093	1.39077	0.321405	0.491752	0	1.32601
SRS050299	0	0.242832	0.231986	0	0	0	0	0	0	0	0	0	0	0	0	0	0	0	0.211462	0	0.166244	3.51994	0.275219	0	0	0	0	0	0	0	0	0	0	0	0	0	0	2.21847	4.72534	0	0.966031	0.491422	11.7099	0.733472	0.72398	0.290794	0.391955	1.25669	0.512518
SRS050422	0	0	0	0	0	0	0	0	0	0	0	0	0	0	0	0	0	0	0	0	0.231636	0.90361	0.335747	0	0	0	0	0	0	0	2.21593	0.214517	0	0	0	0	0	4.60275	0	0	0.581976	0.322084	3.81485	0.881988	1.83053	0.278918	0.49474	0	1.42005
SRS050752	0	0	0	0	0	0	0	0	0	0	0	0	0	0	0	0	0	0	1.08245	0.797072	0	0.614221	0	0	0	0	0	0	0	0	0.149342	0	0	0	0	0	0	4.27067	0	0	0.752089	0.181423	4.01192	0.44766	0.340489	0	0.162098	0	0
SRS050925	0	0	0	0	0	0	0	0	0	0	0	0	0	0	0	0	0	0	0	0	1.23313	3.75734	1.6209	0	0	0	0	0	0	0	0	0.219004	0	0	0	0	0	3.88157	0	0	1.31464	0.380242	9.31887	1.01552	0.934474	0.248294	0.279654	0.385502	0.275487
SRS051031	0	0	0	0	0	0	0	0	0	0	0	0	0	0	0	0	0	0	0.17352	0	0.220902	3.39675	0.481506	0	0	0	0	0	0	0	0	0	0	0	0	0	0	0.746544	0	0	33.9236	0.692603	1.60744	0.670769	0.576001	0.545244	0.811489	0	0.322778
SRS051882	0	0.246689	0.226686	0	0	0	0	0	0	0	0	0	0	0	0	0	0	0	0	0	0.687518	1.40879	0.906141	0	0	0	0	0	0	0	0	0	0	0	0	0	0	5.47734	0	0	0.79836	0.435837	4.51944	0.852819	0.619851	0.585738	0.351249	0	0
SRS052027	0	0.278411	0.282187	0	0	0	0	0	0	0	0	0	0	0	0	0	0	0	0	0	0	0	0.274522	0	0	0	0	0	0	0	0	0	0	0	0	0	0	0.5603	0.386931	0	2.34718	0	3.45889	1.11696	0.955755	0.823146	1.08201	0	0
SRS052697	0	0	0	0	0	0	0	0	0	0	0	0	0	0	0	0	0	0	0	0	0.662612	2.01765	2.04277	0	0	0	0	0	0	0	0.14984	0.315429	0	0	0	0	0	1.75542	2.14442	0.694402	1.36488	0	1.60655	6.20375	0.740795	0	0.274128	0.275572	0.283398
SRS053335	0	0	0	0	0	0	0	0	0	0	0	0	0	0	0	0	0	0	0	0	0.609774	3.97368	0.664343	0	0	0	0	0	0	0	0.203426	0	0	0	0	0	0	0	0	0	2.49622	0.776284	2.87371	0.753339	1.483	0.579897	0	0	0
SRS053398	0	0	0	0	0	0	0	0	0	0	0	0	0	0	0	0	0	0	0	1.47437	0.651448	3.66412	0.820234	0	0	0	0	0	0	0	0	0	0	0	0	0	0	3.4855	1.09527	0	0.402557	0.236124	3.77592	1.15827	0.330171	0	0.313848	0	0.205686
SRS054590	0	0	0	0	0	0	0	0	0	0	0	0	0	0	0	0	0	0	0	0	3.21922	0	0.724692	0	0	0	0	0	0	0	0	0	0	0	0	0	0	0	17.7138	0	2.76329	0.375841	50.2427	1.24385	0	0	0.969474	0	1.23336
SRS054956	0	0	0	0	0	0	0	0	0	0	0	0	0	0	0	0	0	0	0	0	0.359712	0.738961	0	0	0	0	0	0	0	0	0	0	0	0	0	0	0	0	0	0	0	0	0	0	1.40749	0.165333	0	0	0
SRS055982	0	0	0	0	0	0	0	0	0	0	0	0	0	0	0	0	0	0	0	0	0.554014	4.09506	0.786109	0	0	0	0	0	0	0	0	0	0	0	0	0	0	0.551166	0	0.174955	2.39345	0.850493	12.6052	0.875683	0.581622	0.650242	0.566002	0.407615	0.511237
SRS056259	0	0	0	0	0	0	0	0	0	0	0	0	0	0	0	0	0	0	0	0	0.161764	0.666916	0.20317	0	0	0	0	0	0	0	0	0	0	0	0	0	0	5.87866	0	0.236066	0.874864	0.233092	7.12149	1.19758	0.474761	0.147022	0.528481	2.91934	1.37166
SRS056519	0	0	0	0	0	0	0	0	0	0	0	0	0	0	0	0	0	0	0	0	0.549035	0	0.351384	0	0	0	0	0	0	0	0.200194	0	0	0	0	0	0	0	0	0	1.35817	0.31942	31.8746	0.815606	0.894645	0	0.671252	0.313865	0
SRS057717	0	0	0	0	0	0	0	0	0	0	0	0	0	0	0	0	0	0	0	0	0	0	0	0	0	0	0	0	0	0	0.0783868	0	0	0	0	0	0	0	0	0	0	0.54415	9.99644	0.508063	1.66299	0.222968	0.825161	3.65945	0
SRS058723	0	0.11196	0.109703	0	0	0	0	0	0	0	0	0	0	0	0	0	0	0	0	0	0.286701	0	0.282415	0	0	0	0	0	0	0	0	0	0	0	0	0	0	14.2591	0.13037	0	0.503048	0.369154	9.84375	0.345987	0.415518	0.211494	0.673382	1.12021	0
SRS058770	0	0	0	0	0	0	0	0	0	0	0	0	0	0	0	0	0	0	0	0	0.332282	9.37614	0.972526	0	0	0	0	0	0	0	0.214742	0	0	0	0	0	0	5.14189	1.70792	0	1.78645	0.214211	19.7008	0.722111	2.16393	0	0.283203	0	0.416099
SRS062427	0	0	0	0	0	0	0	0	0	0	0	0	0	0	0	0	0	0	0.925864	0	0	4.06165	0.667697	0	0	0	0	0	0	0	0	0	0	0	0	0	0	18.8894	1.67671	0	0	0	4.29518	0	1.05819	0	0	0	0
SRS063985	0	0	0	0	0	0	0	0	0	0	0	0	0	0	0	0	0	0	0.978973	0	0.515534	3.05284	1.41392	0	0	0	0	0	0	0	0	0	0	0	0	0	0	0	0	0	2.8575	0.867201	18.8722	1.02031	0.328384	0.505351	0.266914	1.74356	0
SRS064276	0	0	0	0	0	0	0	0	0	0	0	0	0	0	0	0	0	0	0.257782	0	1.58252	6.22519	0.751628	0	0	0	0	0	0	0	0	0.403186	0	0	0	0	0	6.77481	0	0	0.253578	1.89085	19.1683	0.601743	0.431985	0.229274	0.582768	4.99142	0
SRS064557	0	0	0	0	0	0	0	0	0	0	0	0	0	0	0	0	0	0	0	0	0.243388	0.792173	0.451358	0	0	0	0	0	0	0	0	0	0	0	0	0	0	4.59764	0	0	0.77939	0	3.48949	0.901324	0.781122	0	0.354871	0.252815	0.62936
SRS064645	0	0	0	0	0	0	0	0	0	0	0	0	0	0	0	0	0	0	0	0	1.39735	0.252982	0.230118	0	0	0	0	0	0	0	0	0	0	0	0	0	0	0	0	0.23363	1.29057	0.473713	3.52177	0.344319	32.907	0	0.508839	0	0
SRS065504	0	0	0	0	0	0	0	0	0	0	0	0	0	0	0	0	0	0	0.287391	0	0.591338	0.757696	0.273571	0	0	0	0	0	0	0	0	0	0	0	0	0	0	4.67472	2.05388	0	1.00416	0.325666	5.49367	0.821702	0.575835	0	0.540906	0	0.614495
SRS077730	0	0	0	0	0	0	0	0	0	0	0	0	0	0	0	0	0	0	0.346658	0	1.29149	12.7634	2.11033	0	0	0	0	0	0	0	0	0	0	0	0	0	0	0	2.86086	0	0.304087	0.648376	2.85614	1.5242	0.649711	0.627127	2.24404	3.75649	0.771681
SRS078176	0	0	0	0	0	0	0	0	0	0	0	0	0	0	0	0	0	0	0.203005	0.311589	0.514182	1.49718	0.322189	0	0	0	0	0	0	0	0	0	0	0	0	0	0	3.33615	0	0	0	0.45828	2.29966	0.790677	0.496267	0.512238	0	0	0.437676
SRR413556	0	0	0	0	0	0	0	0	0	0	0	0	0	0	0	0	0	0	0	0	0	0	0	0	0	0	0	0	0	0	4.31033	0	0	0	0	0	0	0.512107	0	0	0.211417	0	8.76481	0.374021	0	0	0.629833	0	0
SRR413559	0	0	0	0	0	0	0	0	0	0	0	0	0	0	0	0	0	0	0	0	0.213606	4.05487	0.222218	0	0	0	0	0	0	0	0	0	0	0	0	0	0	0.256505	0.502329	0	10.6763	0.498574	10.0323	0.738	0.64582	0	0.333118	0.167762	0.413959
SRR413560	0	0	0	0	0	0	0	0	0	0	0	0	0	0	0	0	0	0	0	0	0.213594	1.1417	0.145429	0	0	0	0	0	0	0	1.00063	0	0	0	0	0	0	0	0	0	7.49528	0.347031	2.48421	0.264526	0.18375	0	0.567976	0	0.58113
SRR413561	0.148767	0	0	0	0	0	0	0	0	0	0	0	0	0	0	0	0	0	0	0.668167	0.211729	0.85608	0	0	0	0	0	0	0	0	0.118553	0	0	0	0	0	0	0.905785	0	0	2.53862	0	0.198622	0	0.194301	0	0	0	0
SRR413562	0	0	0	0	0	0	0	0	0	0	0	0	0	0	0	0	0	0	0.88975	0	0.564097	2.18178	0.431626	0	0	0	0	0	0	0	0.55825	0	0	0	0	0	0	0	0.714829	0.284549	1.28124	0.443739	2.18342	6.92809	1.14984	0.438086	0.439627	0.189962	2.02493
SRR413563	0	0	0	0	0	0	0	0	0	0	0	0	0	0	0	0	0	0	0	0	0.124612	1.2371	0.198264	0	0	0	0	0	0	0	0.146241	0	0	0	0	0	0	0	0	0	1.1081	3.93451	0.203101	0	0	0	0	0	0.143135
SRR413564	0	0	0	0	0	0	0	0	0	0	0	0	0	0	0	0	0	0	4.40016	3.78107	0.977629	2.73353	0.547893	0	0	0	0	0	0	0	0.335389	0	0	0	0	0	0	2.13808	4.43618	0	0.411714	0.440592	1.54378	0.2471	0.506009	0.333945	0.248792	2.94511	0.640015
SRR413565	0	0	0	0	0	0	0	0	0	0	0	0	0	0	0	0	0	0	0	0	0	0.511678	0	0	0	0	0	0	0	0	1.28594	0	0	0	0	0	0	0.200225	0	0	23.467	0.448274	2.02585	0.305972	0.51572	0.26858	0	0	0
SRR413566	0	0	0	0	0	0	0	0	0	0	0	0	0	0	0	0	0	0	0	0	0.159065	1.91695	0.137295	0	0	0	0	0	0	0	0.202551	0	0	0	0	0	0	0.861253	0	0.31464	0.882012	0.344066	2.76111	0.8141	0.744989	0.430815	0.327381	0	0.179283
SRR413567	0	0	0	0	0	0	0	0	0	0	0	0	0	0	0	0	0	0	0	0	0	0	0	0	0	0	0	0	0	0	0	0	0	0	0	0	0	0	0	0	0.28668	0.255446	9.5933	0	0.691874	0	0.767824	14.4221	0
SRR413568	0	0	0	0	0	0	0	0	0	0	0	0	0	0	0	0	0	0	0	0	0	0	0.114465	0	0	0	0	0	0	0	0	0	0	0	0	0	0	2.21743	0	0	2.85983	0.726902	1.55323	0.177326	0.220488	0.443115	0.325973	0	0
SRR413569	0	0	0	0	0	0	0	0	0	0	0	0	0	0	0	0	0	0	0	0	0.303842	5.84	1.05699	0	0	0	0	0	0	0	0.133908	0	0	0	0	0	0	0.497681	0	0.245976	0.873814	0.424084	1.00146	0.940733	2.60976	0.37055	0.251456	4.93058	0.184939
SRR413570	0	0	0	0	0	0	0	0	0	0	0	0	0	0	0	0	0	0	0.638625	0.596198	0	0.530997	0	0	0	0	0	0	0	0	0	0.750756	0	0	0	0	0	0	0.469013	0.38359	0.512296	0.204511	0	0.791357	0.43323	0.203888	0.682222	8.70994	0.914428
SRR413571	0	0	0	0	0	0	0	0	0	0	0	0	0	0	0	0	0	0	0	0	0	0	0	0	0	0	0	0	0	0	0	0	0	0	0	0	0	0	0	0	0	0	0.0859286	0	0	0	0.1901	6.97844	0
SRR413572	0	0	0	0	0	0	0	0	0	0	0	0	0	0	0	0	0	0	0	0.51004	0	0.171323	0.11511	0	0	0	0	0	0	0	0	0.127415	0	0	0	0	0	3.71529	0.367682	0.344617	0.534726	0.2538	5.97697	0.297278	0.208555	0.182831	0.365383	2.95083	0.759878
SRR413573	0	0	0	0	0	0	0	0	0	0	0	0	0	0	0	0	0	0	0	0	0	0	0	0	0	0	0	0	0	0	0	0	0	0	0	0	0	0	0	0	0.797282	0.321796	13.9449	0	0.159088	0	3.16014	0.79243	0
SRR413574	0	0	0	0	0	0	0	0	0	0	0	0	0	0	0	0	0	0	0	0	1.62992	0.548928	0.24925	0	0	0	0	0	0	0	0.359723	0.138228	0	0	0	0	0	2.77337	0.114957	0	2.02398	0.170505	2.28128	0.781138	1.31384	0.361046	1.63776	7.90715	0.445356
SRR413575	0	0	0	0	0	0	0	0	0	0	0	0	0	0	0	0	0	0	0	0	0.279293	3.61495	0.326983	0	0	0	0	0	0	0	0	0.146484	0	0	0	0	0	0.782444	0.192738	0.145169	12.1678	0.514133	1.95436	0.593975	7.82952	0.171617	0.478615	0	4.09143
SRR413576	0	0	0	0	0	0	0	0	0	0	0	0	0	0	0	0	0	0	0	0.135545	0.249851	5.13924	0.339623	0	0	0	0	0	0	0	0	0	0	0	0	0	0	0.697167	0.332488	0	0.939223	0.366667	1.30039	0.392914	0.168935	0.179813	0.153712	1.21189	0.186042
SRR413577	0	0	0	0	0	0	0	0	0	0	0	0	0	0	0	0	0	0	0	0.182766	0.20572	0	0	0	0	0	0	0	0	0.337486	0	0	0	0	0	0	0	2.00326	0	1.33527	2.05948	0	6.63046	0.210102	9.04572	0	0	0	0.227354
SRR413579	0	0	0	0	0	0	0	0	0	0	0	0	0	0	0	0	0	0	0	0	0.371053	4.87494	0.408097	0	0	0	0	0	0	0	0.142278	0	0	0	0	0	0	2.45007	0.136069	0.131057	1.57153	5.60857	2.65463	1.70149	1.20827	0.267782	0.492319	0	0.303371
SRR413580	0	0	0	0	0	0	0	0	0	0	0	0	0	0	0	0	0	0	0	0.332038	0.54421	3.01955	1.43656	0	0	0	0	0	0	0	0.28971	0	0	0	0	0	0	0.35848	0	0	1.36411	0.696007	0.716209	0.477186	1.46284	0	0.483653	0	0.388417
SRR413581	0	0	0	0	0	0	0	0	0	0	0	0	0	0	0	0	0	0	0	0	0	0.237684	0.353535	0	0	0	0	0	0	0	0	0	0	0	0	0	0	0.224343	0	0	4.42254	5.61618	0.657869	0.491401	0.339482	0.280148	0.498456	0	0
SRR413582	0	0	0	0	0	0	0	0	0	0	0	0	0	0	0	0	0	0	0	0.449956	0	6.05361	0.550193	0	0	0	0	0	0	0	0	0	0	0	0	0	0	1.54459	0	0.218036	0.727321	3.18293	1.43579	1.29933	1.96872	0	0	0	0.25078
SRR413583	0	0	0	0	0	0	0	0	0	0	0	0	0	0	0	0	0	0	0	0	0.499404	1.4828	0	0	0	0	0	0	0	0	0.919803	0	0	0	0	0	0	0.682956	0.207764	0	0.677534	0.79863	3.42308	0.351622	0.417562	0.365183	0.330621	0	0.127297
SRR413584	0	0	0	0	0	0	0	0	0	0	0	0	0	0	0.254222	0	0	0	0	0.239814	0.836857	8.88497	2.25665	0	0	0	0	0	0	0	0.19419	0.24784	0	0	0	0	0	1.42573	0.469779	0	2.50624	0.355024	9.41082	0.731548	0.801401	0	0.448585	0	13.0097
SRR413585	0	0	0	0	0	0	0	0	0	0	0	0	0	0	0	0	0	0	0	0	0.741861	5.73471	0.308276	0	0	0	0	0	0	0	0	0	0	0	0	0	0	0	0	0.266477	1.4476	0.430086	5.65646	9.95978	0.440645	0.441399	0.32003	0	2.20853
SRR413586	0	0	0	0	0	0	0	0	0	0	0	0	0	0	0	0	0	0	0.132787	1.25597	1.79795	9.28133	0.612679	0	0	0	0	0	0	0	0.256227	0.269968	0	0	0	0	0	1.33658	0	0	5.52156	0.357892	2.04295	0.417038	0.45186	0.20328	0.300603	2.72982	0.265168
SRR413587	0	0	0	0	0	0	0	0	0	0	0	0	0	0	0	0	0	0	0	0	0	0.936137	0	0	0	0	0	0	0	0	0	0	0	0	0	0	0	0.740162	3.68915	0.159557	10.48	0.345322	2.91644	3.74625	0.963797	0.176854	0.444324	0	0.478164
SRR413588	0	0	0	0	0	0	0	0	0	0	0	0	0	0	0	0	0	0	0	0	0.226122	3.90602	0.382502	0	0	0	0	0	0	0	0.37143	0	0	0	0	0	0	1.87546	0	0.16014	0.289162	0	1.98066	0.265705	0.215404	0	0.235758	0	0
SRR413589	0	0	0	0	0	0	0	0	0	0	0	0	0	0	0	0	0	0	0	0	0.199893	1.57298	0.324189	0	0	0	0	0	0	0	0.126391	0.174888	0	0	0	0	0	0	0	0.180112	13.8357	0.516643	3.83934	0.684658	0.715413	0.188614	0.326464	0.360781	0.235239
SRR413590	0	0	0	0	0	0	0	0	0	0	0	0	0	0	0	0	0	0	0	0	0	1.08192	0.147664	0	0	0	0	0	0	0	0	0	0	0	0	0	0	0.194947	0	0	0.661721	0.140709	0.644731	0.120033	0.249979	0	0	0	0.171607
SRR413591	0	0	0	0	0	0	0	0	0	0	0	0	0	0	0	0	0	0	0	0	0.331378	5.6407	0.511779	0	0	0	0	0	0	0	0.203392	0.166536	0	0	0	0	0	3.24973	0.449619	0.445812	2.44643	0.552612	3.24214	0.874259	3.12433	0.673145	2.10496	0	5.85214
SRR413592	0	0	0	0	0	0	0	0	0	0	0	0	0	0	0	0	0	0	0	0	0	0	0	0	0	0	0	0	0	0.480731	0	0	0	0	0	0	0	0	0	0	0.919479	0	26.4905	0.743241	0.551428	0	3.22394	0.302708	0.656734
SRR413593	0	0	0	0	0	0	0	0	0	0	0	0	0	0	0	0	0	0	0	0	0	0	0	0	0	0	0	0	0	0	0	0	0	0	0	0	0	0	0	0	25.0938	0.777026	8.00411	0	0.211113	0	0	0	0
SRR413594	0	0	0	0	0	0	0	0	0	0	0	0	0	0	0	0	0	0	0	0	0	0.25865	0.138795	0	0	0	0	0	0	0	0	0	0	0	0	0	0	1.98497	0.359096	0.34042	1.22532	0.75387	2.37109	0.962506	0.352517	0	0.620399	0.137479	0.269478
SRR413595	0	0	0	0	0	0	0	0	0	0	0	0	0	0	0	0	0	0	0	0	0	0	0	0	0	0	0	0	0	0	4.96822	0	0	0	0	0	0	0	0	0	0	0	0	0	0	0	0	0	0
SRR413596	0	0	0	0	0	0	0	0	0	0	0	0	0	0	0	0	0	0	0	0	0.756996	2.55938	0.474492	0	0	0	0	0	0	0	0.576442	0	0	0	0	0	0	0.994044	0	0	0.72862	0.912375	2.40986	0.901106	0.913916	0.306103	0	0.35074	0.518554
SRR413597	0	0	0	0	0	0	0	0	0	0	0	0	0	0	0	0	0	0	0	0	0	0	0	0	0	0	0	0	0	0	0.438679	0.387463	0	0	0	0	0	0	2.41498	0	1.37834	0.862126	3.55683	0	0.222827	0.406876	5.12115	0.460185	1.21929
SRR413598	0	0	0	0	0	0	0	0	0	0	0	0	0	0	0	0	0	0	0.227558	0.162205	0.653066	4.72929	0.484135	0	0	0	0	0	0	0	0.255593	0.19766	0	0	0	0	0	0.557431	0	0	2.22726	8.18041	0.350855	0	0.48093	0	0.324165	5.63172	0.256769
SRR413599	0	0	0	0	0	0	0	0	0	0	0	0	0	0	0	0	0	0	0	0.126072	0	0	0	0	0	0	0	0	0	0	0.404364	0.1681	0	0	0	0	0	0	3.64226	9.20696	0.326646	0	21.3259	0	0.331595	0.298576	0.20882	4.1241	2.28385
SRR413600	0	0	0	0	0	0	0	0	0	0	0	0	0	0	0	0	0	0	0	0	4.3467	0.316814	0.610754	0	0	0	0	0	0	0	0	0	0	0	0	0	0	4.49517	1.09977	0.950432	6.7686	0.63595	8.98977	11.7053	0.958319	0.420474	0.669152	0.180945	1.63044
SRR413601	0	0	0	0	0	0	0	0	0	0	0	0	0	0	0	0	0	0	0	0	0.229412	0.118275	0.223556	0	0	0	0	0	0	0	0	0	0	0	0	0	0	7.00996	7.35644	1.43452	0.474543	4.42138	1.08938	0.356249	0.503378	0.24935	0.221659	0.141348	0.779131
SRR413602	0	0	0	0	0	0	0	0	0	0	0	0	0	0	0	0	0	0	0	0	0	1.92135	0	0	0	0	0	0	0	0	2.21037	0	0	0	0	0	0	3.00142	0	0	0.669556	0	0	0	0.733059	0.150411	9.91324	0.554517	1.57548
SRR413603	0	0	0	0	0	0	0	0	0	0	0	0	0	0	0	0	0	0	0	0	0.911108	3.18897	0.235936	0	0	0	0	0	0	0	0	0	0	0	0	0	0	1.53486	0.343301	0	2.20335	0.342645	17.6228	13.9414	0.593233	0.317298	0.615782	9.28919	0.30208
SRR413606	0	0	0	0	0	0	0	0	0	0	0	0	0	0	0	0	0	0	0	0	0	0	0.185737	0	0	0	0	0	0	0	0.46557	0	0	0	0	0	0	0	0.213252	0	0	0	3.15961	0	0.29636	0	0.352274	12.494	3.04282
SRR413608	0	0	0	0	0	0	0	0	0	0	0	0	0	0	0	0	0	0	0	0	0	0	0	0	0	0	0	0	0	0	0	0	0	0	0	0	0	0.287771	0	0	0	0	0	0	0.633896	0	0	0.251594	0
SRR413609	0	2.98462	3.21282	0	0	0	0	0	0	0	0	0	0	0	0	0	0	0	0	0	0	0	0	0	0	0	0	0	0	0	1.03533	0	0	0	0	0	0	2.18169	0	0	0.777141	0	1.14204	0	0.190502	0	0	0.646425	0
SRR413610	0	0	0	0	0	0	0	0	0	0	0	0	0	0	0	0	0	0	0	0	2.12211	0	0.192334	0	0	0	0	0	0	0	2.637	0	0	0	0	0	0	0	0	0	0.338045	0	6.53464	0	0	0	0.337089	13.2872	0
SRR413611	0	0	0	0	0	0	0	0	0	0	0	0	0	0	0	0	0	0	0	0	0.153313	0	0	0	0	0	0	0	0	0	0	0	0	0	0	0	0	0	0	0	0.268572	0	0.386398	0	0.298795	0	0	0.511745	0
SRR413612	0	0	0	0	0	0	0	0	0	0	0	0	0	0	0	0	0	0	0	0.187802	0.596435	1.60635	0.917642	0	0	0	0	0	0	0	0.301751	0.161491	0	0	0	0	0	1.79909	0	0.337019	3.03759	0.541613	1.59929	0.67991	0.585666	0	0.321574	2.02071	0.202872
SRR413613	0	0	0	0	0	0	0	0	0	0	0	0	0	0	0	0	0	0	0	0.134435	6.79341	8.93914	0.842522	0	0	0	0	0	0	0	0.470054	0.227619	0	0	0	0	0	0.430606	0.451456	1.00046	1.47449	0.347652	5.70511	4.87093	0.789572	0	0.349704	0.611209	0.423363
SRR413614	0	0	0	0	0	0	0	0	0	0	0	0	0	0	0	0	0	0	0.127925	0	0.509423	2.66987	0.161148	0	0	0	0	0	0	0	0	0.137241	0	0	0	0	0	0.580786	0.278795	0.235352	1.14443	0.255965	3.951	0.658659	0.833653	0.278676	0.515507	0.150258	0.563209
SRR413615	0	0	0	0	0	0	0	0	0	0	0	0	0	0	0.271151	0	0	0	0.239911	0.130276	0.145555	0.203991	0.896873	0	0	0	0	0	0	0	0.553822	0.189804	0	0	0	0	0	8.14291	0	0.211014	0.952349	0.249956	2.186	0.641294	0.677143	0	0.513819	1.23651	0.278371
SRR413616	0	0	0	0	0	0	0	0	0	0	0	0	0	0	0	0	0	0	0	0	0.158702	1.23145	0.571661	0	0	0	0	0	0	0	0.377547	0	0	0	0	0	0	3.87487	0.547731	0.273393	2.3765	6.43969	1.51823	0.271087	0.940642	0.277676	0.390802	0	0.690455
SRR413617	0	0	0	0	0	0	0	0	0	0	0	0	0	0	0	0	0	0	0	0	0.558305	0.211712	0	0	0	0	0	0	0	0	0.518504	0.108985	0	0	0	0	0	1.10763	0	0	7.59306	0.224166	7.08788	0.20675	0.645515	0	0.56261	0	0.223823
SRR413618	0	0	0	0	0	0	0	0	0	0	0	0	0	0	0	0	0	0	0	0	0.109189	0.376331	0.542263	0	0	0	0	0	0	0.706777	0	0.152154	0	0	0	0	0	1.66304	0.208161	0.255202	1.16888	0.595099	5.17102	0.751259	1.01031	0.335545	1.06289	2.2269	0.832185
SRR413619	0	0	0	0	0	0	0	0	0	0	0	0	0	0	0	0	0	0	0	0	0.193656	1.47758	0.653617	0	0	0	0	0	0	0	0.6334	0	0	0	0	0	0	0	0	0	13.8797	0.689637	2.10004	0.334371	0.686191	0.370447	0.389654	0	0.297542
SRR413620	0	0	0	0	0	0	0	0	0	0	0	0	0	0	0	0	0	0	0	0	0	0	0	0	0	0	0	0	0	0	0.550606	0	0	0	0	0	0	0	0	0	3.98567	0.800606	0.622634	0	0.898169	0.251143	8.82813	1.04798	0
SRR413621	0	0	0	0	0	0	0	0	0	0	0	0	0	0	0	0	0	0	0	0	1.37476	6.96162	0.363146	0	0	0	0	0	0	0	0.112529	0.0994773	0	0	0	0	0	0	0.158487	0.225477	0.781298	0.367243	3.56182	12.3294	1.35566	0.341366	0.391634	0.158962	0.548565
SRR413622	0	0	0	0	0	0	0	0	0	0	0	0	0	0	0	0	0	0	0	0.113592	0	0.147171	0	0	0	0	0	0	0	0	0.471352	0	0	0	0	0	0	0	0	1.03963	0.265227	0	7.58956	10.5481	0.842044	0.391804	0.562005	0.22027	0.846844
SRR413623	0	0	0	0	0	0	0	0	0	0	0	0	0	0	0.216703	0	0	0	1.32703	0	0.545741	4.16705	2.15928	0	0	0	0	0	0	0	0.676059	0.134546	0	0	0	0	0	2.59857	0.700597	1.10067	1.68588	0.554493	1.90839	2.34878	0.606344	0.292393	1.34412	0	0.885806
SRR413624	0	0	0	0	0	0	0	0	0	0	0	0	0	0	0	0	0	0	0	0	0.142351	2.76035	0.692436	0	0	0	0	0	0	0	0	0.124857	0	0	0	0	0	1.9507	0.151358	0	5.74851	7.60263	2.86077	0.384531	2.65771	0.483812	0.489682	0	0.945618
SRR413625	0	0	0	0	0	0	0	0	0	0	0	0	0	0	0	0	0	0	0	0	0.548825	11.018	0.832893	0	0	0	0	0	0	0	0	0.217562	0	0	0	0	0	0.630969	0	0	13.9663	0.407152	2.45941	2.56946	0.250059	0	0.414129	0	0.601309
SRR413626	0	0	0	0	0	0	0	0	0	0	0	0	0	0	0	0	0	0	0	0	0	4.97111	0	0	0	0	0	0	0	0	0.447915	0.276921	0	0	0	0	0	2.15813	2.06231	1.57989	7.34793	0.298913	2.59974	6.67521	1.10817	0	0.190153	1.42836	0.378046
SRR413627	0	0	0	0	0	0	0	0	0	0	0	0	0	0	0	0	0	0	0	0	0.234319	0.160471	0.772991	0	0	0	0	0	0	0	1.26059	0	0	0	0	0	0	0	0	0.174434	1.00075	0.255509	10.8229	0.499741	0.339387	0	0.40331	0	0.204554
SRR413628	0	0	0	0	0	0	0	0	0	0	0	0	0	0	0	0	0	0	0	0	0.127238	0.665589	0.163877	0	0	0	0	0	0	0	0.592568	0	0	0	0	0	0	0.412148	0.183682	0	7.73643	10.0339	1.08417	0.414925	0.203029	0.198078	0.346438	0.355596	0.236853
SRR413629	0	0	0	0	0	0	0	0	0	0	0	0	0	0	0	0	0	0	2.70804	0	0.129102	3.67332	0.534165	0	0	0	0	0	0	0	0.377084	0	0	0	0	0	0	0	0.304602	0	0.694921	0.195513	3.92179	0.18308	1.1559	0.23717	0.692455	0.206062	0.942887
SRR413630	0	0	0	0	0	0	0	0	0	0	0	0	0	0	0	0	0	0	0	0	0.400891	0.659148	0	0	0	0	0	0	0	0	0.186454	0	0	0	0	0	0	0.434021	0	0	0.968965	0.390018	0.494209	0.30135	0.52865	0	0	0	0
SRR413631	0	0	0	0	0	0	0	0	0	0	0	0	0	0	0	0	0	0	0.930765	0	0	0.816863	0.191024	0	0	0	0	0	0	0	0	0	0	0	0	0	0	0.287824	0	0	1.47341	0.662916	1.21521	0	0.29239	0	0	0	0
SRR413632	0	0	0	0	0	0	0	0	0	0	0	0	0	0	0	0	0	0	0	0.217384	0.234995	0.17782	0.905661	0	0	0	0	0	0	0	0	0	0	0	0	0	0	0	0	0	1.57174	0.667002	0.360133	0	0.345127	0	3.48507	0.411944	0
SRR413633	0	0	0	0	0	0	0	0	0	0	0	0	0	0	0	0	0	0	0	0	0.117151	0.293958	0	0	0	0	0	0	0	0	2.59998	0	0	0	0	0	0	0	0	0	1.5001	0	4.39754	0.309326	0.411249	0	0	1.05087	0
SRR413634	0	0	0	0	0	0	0	0	0	0	0	0	0	0	0	0	0	0	0	0	0.210521	1.52539	0.605244	0	0	0	0	0	0	0	0	0	0	0	0	0	0	0.158609	0	0.208713	3.03616	0.412869	2.86415	1.09336	0.831724	0.278055	0.220592	0	0.763117
SRR413635	0	0	0	0	0	0	0	0	0	0	0	0	0	0	0	0	0	0	0	0	0	0	0	0	0	0	0	0	0	0	1.25589	0	0	0	0	0	0	0	0	0	0	0	0	0	0	0	0	0	0
SRR413636	0	0	0	0	0	0	0	0	0	0	0	0	0	0	0	0	0	0	0	0	0	0	0	0	0	0	0	0	0	0	0	0	0	0	0	0	0	0	0	0	0	0	0	0	0	0	0	0	0
SRR413637	0	0	0	0	0	0	0	0	0	0	0	0	0	0	0	0	0	1.17058	0	0	0	0	0	0	0	0	0	0	0	0	6.50034	0	0	0	0	0	0	0	0	0	1.21296	0	1.26824	1.10493	0.571029	0	0.935818	1.02633	0.822248
SRR413638	0	0	0	0	0	0	0	0	0	0	0	0	0	0	0	0	0	0	0	0	0	0.18074	0	0	0	0	0	0	0	0	0.102895	0	0	0	0	0	0	0	0	0	0	0	0.275975	0	0	0	0	0	0
SRR413639	0	0	0	0	0	0	0	0	0	0	0	0	0	0	0	0	0	0	0	0	0.332613	0	0	0	0	0	0	0	0	0	11.47	0	0	0	0	0	0	0.598456	0.184028	0.18758	0.637015	0	1.99215	0.314169	0.265396	0	0.504761	0	0
SRR413700	0	0	0	0	0	0	0	0	0	0	0	0	0	0	0	0	0	0	0	0	0.18268	0	0.100006	0	0	0	0	0	0	0	0.58126	0	0	0	0	0	0	0.288138	0	5.57979	15.4415	0	2.89369	0.248594	0.349994	0	0.315019	1.06428	0.306805
SRR413701	0	0	0	0	0	0	0	0	0	0	0	0	0	0	0	0	0	0	0	0	1.50031	8.46566	1.99158	0	0	0	0	0	0	0	0.168942	0.133499	0	0	0	0	0	0	2.97181	0	0.683906	0.179374	5.28049	0.612425	0.89551	0.143734	0.755908	0	0.538433
SRR413702	0	0	0	0	0	0	0	0	0	0	0	0	0	0	0	0	0	0	0	0.412034	0.18988	4.36224	0.408151	0	0	0	0	0	0	0	0	0.180921	0	0	0	0	0	0.197551	0.336504	0	0.980983	0.717245	6.48945	1.75153	1.53098	0.307489	0.222501	0	1.15541
SRR413703	0	0	0	0	0	0	0	0	0	0	0	0	0	0	0	0	0	0	0	0	0	0.170869	0	0	0	0	0	0	0	0	7.1489	0	0	0	0	0	0	0.295696	0	0	0.633315	0.848172	1.72136	0.191031	0.837636	0	0.516981	0.528571	0
SRR413704	0	0	0	0	0	0	0	0	0	0	0	0	0	0	0	0	0	0	0	0	0	0.19303	0	0	0	0	0	0	0	0.107353	0	0	0	0	0	0	0	0	0.263515	0	0.708881	0.427951	25.0394	0.390929	0.939044	0.545751	9.48275	0.512047	0.151482
SRR413705	0	2.28355	2.28447	0	0	0	0	0	0	0	0	0	0	0	0	0	0	0.11907	0	0	0	0	0	0	0	0	0	0	0	0	0.415157	0	0	0	0	0	0	0	0	0	0.302119	0	6.61739	0	0	0	0.126796	2.05238	0
SRR413706	0	0	0	0	0	0	0	0	0	0	0	0	0	0	0	0	0	0	0	0	0	0	0	0	0	0	0	0	0	0	0.241093	0.350861	0	0	0	0	0	0	0	0	0.4497	0.388956	1.07632	0	0.782006	0	2.52634	0.229755	0
SRR413707	0	0	0	0	0	0	0	0	0	0	0	0	0	0	0	0	0	0	0	0	0	0.324183	0	0	0	0	0	0	0	0	1.49759	0	0	0	0	0	0	2.69643	0	0	1.07319	0.251636	22.1454	0.687934	0.522003	0.232019	0.6057	1.12083	0.302998
SRR413708	0	0	0	0	0	0	0	0	0	0	0	0	0	0	0	0	0	0	0	0	0	0	0	0	0	0	0	0	0	0	1.74372	0	0	0	0	0	0	0.795536	0	0	23.7613	0.520397	5.98276	0.297009	0.430462	0	3.79237	1.08709	0
SRR413709	0	3.07207	3.17828	0	0	0	0	0	0	0	0	0	0	0	0	0	0	0	0	1.27968	1.44846	2.31697	0.772973	0	0	0	0	0	0	0.108861	0.130855	0.16037	0	0	0	0	0	13.4325	0.125911	0.102234	0.54129	0.322795	1.90098	0.458616	0.558179	0.184965	0.283387	0.134849	0.304877
SRR413710	0	0	0	0	0	0	0	0	0	0	0	0	0	0	0	0	0	0	0	0.870902	1.04734	8.58711	0.497567	0	0	0	0	0	0	0	0	0.447864	0	0	0	0	0	0.336219	8.34854	0.525324	0.92965	0.24762	2.14751	1.17068	0.755433	0.265093	0.323682	1.94976	3.04088
SRR413711	0.228715	0	0	0	0	0	0	0	0	0	0	0	0	0	0	0	0	0	0	0	0.174084	6.1287	0.673181	0	0	0	0	0	0	0	0.139357	0.161429	0	0	0	0	0	0.387148	0	0.282586	1.13813	0.296493	1.86167	1.04711	0.523182	0	0.595595	0.216438	0.222472
SRR413712	0	0	0	0	0	0	0	0	0	0	0	0	0	0	0	0	0	0	0	0	0	2.01598	0	0	0	0	0	0	0	0	0.0925571	0	0	0	0	0	0	0	0	0	0.219954	0.404314	5.7352	0.884546	0.362459	0.133075	0.366741	0	0.311373
SRR413713	0	0	0	0	0	0	0	0	0	0	0	0	0	0	0	0	0	0	0	0	0.129982	0.225841	0	0	0	0	0	0	0	0.514508	0	0	0	0	0	0	0	0.478094	0.311598	0.286382	0.976578	18.3311	2.91326	13.0513	11.9567	0.368561	0.482958	0	0.349287
SRR413714	0	0	0	0	0	0	0	0	0	0	0	0	0	0	0.150745	0	0	0	0	0	0.384286	0.478091	0.261123	0	0	0	0	0	0	0	0.435663	0	0	0	0	0	0	2.96142	2.40257	0	1.10868	0.213542	0.934923	0	0.344881	0	0	0.508455	3.95216
SRR413715	0	0	0	0	0	0	0	0	0	0	0	0	0	0	0	0	0	0	0	0	0	0	0	0	0	0	0	0	0	0	0.540417	0	0	0	0	0	0	0.684909	0	0	0	0.73934	0	0	0	0	0	0	0
SRR413716	0	0	0	0	0	0	0	0	0	0	0	0	0	0	0	0	0	0	0	0	0.215987	1.78257	0.149853	0	0	0	0	0	0	0	0	0	0	0	0	0	0	1.1952	0	0	0	0	0.152464	0	0.636511	0	0	0	0
SRR413717	0	0.815587	0.780303	0	0	0	0	0	0	0	0	0	0	0	0	0	0	0	0	0	0	0.395489	0	0	0	0	0	0	0	0	0.133139	0	0	0	0	0	0	0.492303	0	0.277113	4.50682	0.259266	4.08836	0.226591	0.220925	0.231929	0.19057	2.13859	0
SRR413718	0	0	0	0	0	0	0	0	0	0	0	0	0	0	0	0	0	0	0	0.790394	0	0	0	0	0	0	0	0	0	0.108928	0	0.343901	0	0	0	0	0	1.283	0.290241	0.786644	2.57776	0	1.74316	0	0.360001	0	0	1.37547	0.412927
SRR413719	0	0	0	0	0	0	0	0	0	0	0	0	0	0	0	0	0	0	0	0	0	0	0	0	0	0	0	0	0	0.141102	0	0.158098	0	0	0	0	0	0.492624	0.274899	0.311462	0.752196	0	2.23541	0.224057	0.480061	0	0	0	0
SRR413720	0	0	0	0	0	0	0	0	0	0	0	0	0	0	0	0	0	0	0	0	0.477205	3.89221	1.07149	0	0	0	0	0	0	0	0.741591	0.246706	0	0	0	0	0	3.20763	0.410238	0	1.21787	1.05169	15.2473	0.424029	0.523541	0.262059	0.800121	0.245199	0.360032
SRR413721	0	0	0	0	0	0	0	0	0	0	0	0	0	0	0	0	0	0	0	0	0.236271	0.14268	0	0	0	0	0	0	0	0	0.889723	0	0	0	0	0	0	0	0	0.253952	0.415539	0.187623	13.6244	0.847157	2.38784	0.130607	0.682707	10.137	0.336121
SRR413722	0	0	0	0	0	0	0	0	0	0	0	0	0	0	0	0	0	0	0	0	0.410383	0.244607	0.470133	0	0	0	0	0	0	0	0.619892	0	0	0	0	0	0	2.46469	0	0.275541	13.4737	0.335329	2.79282	0.420996	0.591166	0.311402	0.859704	0.211704	0
SRR413723	0	0	0	0	0	0	0	0	0	0	0	0	0	0	0	0	0	0	0	0	0	0	0.862357	0	0	0	0	0	0	0	0.323769	0	0	0	0	0	0	0	0	0	0.828583	0	17.7126	0.553549	0.446685	0	0.637241	4.87587	0
SRR413724	0	0	0	0	0	0	0	0	0	0	0	0	0	0	0.14862	0	0	0	0	0	0.790536	8.08079	1.25714	0	0	0	0	0	0	0	0.604125	0.649114	0	0	0	0	0	0.467309	0	0	3.19166	0.890892	1.18466	0.340355	0.277725	0	0.273275	0	0
SRR413725	0	0	0	0	0	0	0	0	0	0	0	0	0	0	0	0	0	0	0	0	0.405955	0.144788	0	0	0	0	0	0	0	0	0.120084	0	0	0	0	0	0	0.471352	0	0	1.0016	0.723444	4.07553	0	0.448381	0	0	0	0
SRR413726	0	0	0	0	0	0	0	0	0	0	0	0	0	0	0	0	0	0	0	0	0	0.201392	0	0	0	0	0	0	0	0	0.224247	0	0	0	0	0	0	0.439762	0	0	1.73094	13.9424	1.15345	0.165647	0.588676	0	0.269271	0	0
SRR413727	0.211235	0	0	0	0	0	0	0	0	0	0	0	0	0	0	0	0	0	0	0	0.591212	5.27319	0.93998	0	0	0	0	0	0	0	0.328736	0	0	0	0	0	0	10.5648	0.124212	0.29278	1.10175	0.548776	1.74749	2.44365	1.24954	0.363632	0.312383	1.69058	0.215747
SRR413728	0	0	0	0	0	0	0	0	0	0	0	0	0	0	0	0	0	0	0	0.130069	0.383219	0.391762	0	0	0	0	0	0	0	0	0	0.198613	0	0	0	0	0	6.32449	0.105986	0.324591	5.12735	0.331724	1.86962	0.890963	0.543488	0.227689	0.335749	0.250564	1.10754
SRR413729	0	0	0	0	0	0	0	0	0	0	0	0	0	0	0	0	0	0	11.2066	0.87257	0.532308	2.87012	1.59945	0	0	0	0	0	0	0	0.375138	0.172609	0	0	0	0	0	14.0096	0.462184	0	3.68536	0.493805	0.92564	0.247768	0.994913	0	0.28632	0	0.597421
SRR413730	0	0	0	0	0	0	0	0	0	0	0	0	0	0	0	0	0	0	0	0	0.300272	4.27034	0.49198	0	0	0	0	0	0	0	0.132496	0	0	0	0	0	0	1.87175	0.320611	0.234673	1.17258	0.11938	19.7861	0.701562	4.48512	0.26117	0.367704	2.20059	0.537733
SRR413731	0	0	0	0	0	0	0	0	0	0	0	0	0	0	0	0	0	0	0	0	0	0	0	0	0	0	0	0	0	0	0.213684	0	0	0	0	0	0	0	0	0.205388	1.23003	0	18.3485	9.10437	0.787962	0.316603	0.82223	2.88852	0.751681
SRR413732	0.410015	0.311125	0	0	0	0	0	0	0	0	0	0	0	0	0	0	0	0	0	0	0	0.11609	0.207938	0	0	0	0	0	0	0	0.177299	0	0	0	0	0	0	0.34557	0	0	0.238374	0.315142	1.8974	2.31838	2.18794	0.15065	0.209076	0.445507	0
SRR413733	0	0	0	0	0	0	0	0	0	0	0	0	0	0	0	0	0	0	0	0	0	0	0	0	0	0	0	0	0	0	0.816858	0.166182	0	0	0	0	0	0	10.2625	0	1.12383	0	4.51801	0.965254	0.309251	0	5.03321	0.361788	0.8894
SRR413734	1.0827	0.200325	0	0	0	0	0	0	0	0	0	0	0	0	0	0	0	0	0	0.151574	0.187217	14.5694	0.223195	0	0	0	0	0	0	0	0	0.154043	0	0	0	0	0	9.74354	0	0.289008	0.549051	0	1.92166	1.71837	0.271828	0.178538	0.252293	2.85139	0.156471
SRR413735	0	0	0	0	0	0	0	0	0	0	0	0	0	0	0	0	0	0	0.416104	0	0.300268	0.150905	0.281468	0	0	0	0	0	0	0	2.72525	0	0	0	0	0	0	3.39473	0.924187	0.576282	0.716825	0	14.3532	5.73458	0.286056	0.216437	0.405852	2.24096	1.8038
SRR413736	0	0	0	0	0	0	0	0	0	0	0	0	0	0	0	0	0	0	0	0	0	2.88979	0	0	0	0	0	0	0	0	0.749573	0	0	0	0	0	0	0	0.459227	0	0.409673	1.00769	25.5479	0.545192	0.38721	0.465918	1.23073	7.12957	1.36649
SRR413737	0	0	0	0	0	0	0	0	0	0	0	0	0	0	0	0	0	0	0	0	0.342044	0	0	0	0	0	0	0	0	0	0.323871	0	0	0	0	0	0	0	0	0	0	1.18175	3.20073	0	0	0.849512	0	0	0.74868
SRR413738	0	0	0	0	0	0	0	0	0	0	0	0	0	0	0	0	0	0	0	0.644824	0	1.54159	0	0	0	0	0	0	0	0.129132	0	0.182904	0	0	0	0	0	1.93948	0	0.268803	0.995343	0.259813	0.820517	0.550942	0.826936	0	0.783289	0.163502	0.762219
SRR413739	0	0	0	0	0	0	0	0	0	0	0	0	0	0	0	0	0	0	2.00092	0	1.25909	4.11886	0.726455	0	0	0	0	0	0	0	0.89014	0	0	0	0	0	0	1.16936	2.67008	0.45875	1.48798	0.574951	1.63672	0.97321	0.964645	0.213889	0.655322	0	1.72528
SRR413740	0	0	0	0	0	0	0	0	0	0	0	0	0	0	0	0	0	0	0	0	0.341874	4.40603	0.41722	0	0	0	0	0	0	0	0.136865	0	0	0	0	0	0	1.90313	0.219684	0.327274	1.15059	2.90807	2.90425	1.27289	0.771302	0.292026	0.507777	0.162051	0.730382
SRR413741	0	0	0	0	0	0	0	0	0	0	0	0	0	0	0	0	0	0	0	0	0.3984	0.273268	0.880927	0	0	0	0	0	0	0	0	0	0	0	0	0	0	0.870278	0	0.270165	1.21538	0.316699	13.5804	0.560919	0.704781	0.210297	0.291718	0	0.574232
SRR413742	0	0	0	0	0	0	0	0	0	0	0	0	0	0	0	0	0	0	0	0	0	0.542257	0.297844	0	0	0	0	0	0	0	2.10885	0	0	0	0	0	0	1.30155	1.2537	0.261395	0.58205	8.98877	2.75183	11.9505	0.396618	0.27011	0.470815	0	0.242783
SRR413743	0	0	0	0	0	0	0	0	0	0	0	0	0	0	0	0	0	0	0	0	0.157808	1.93748	0	0	0	0	0	0	0	0	0.564492	0	0	0	0	0	0	0	0	0.170966	0.324435	0.409032	2.84251	0.231185	0.364779	0.252209	0.171406	0.628296	0.627322
SRR413744	0	0	0	0	0	0	0	0	0	0	0	0	0	0	0	0	0	0	0	0	0.280417	1.3909	0.215978	0	0	0	0	0.205902	0	0	0.274254	0	0	0	0	0	0	0.352137	0	0.224051	5.0581	0.294368	0.53258	0.340662	0.581185	0	0	0	0
SRR413745	0	0	0	0	0	0	0	0	0	0	0	0	0	0	0	0	0	0	2.21003	1.6786	0.770081	0.23009	0.437821	0	0	0	0	0	0	0	0.220803	0	0	0	0	0	0	0.552918	0.635036	0	0.637648	0	3.2563	0	0.369021	0	17.402	2.15451	1.92823
SRR413746	0	0	0	0	0	0	0	0	0	0	0	0	0	0	0	0	0	0	0	0	2.5338	9.02587	0.368845	0	0	0	0	0	0	0	0.162858	0.174888	0	0	0	0	0	1.4021	8.064	0.157041	0.335741	0.73814	3.23118	0.424177	0.42601	0.126781	0.626937	1.47943	0.774439
SRR413747	0	0	0	0	0	0	0	0	0	0	0	0	0	0	0	0	0	0	0	0	0	0	0.249563	0	0	0	0	0	0	0	0.438927	0	0	0	0	0	0	0	0.2167	0	0	0.42752	0	0	0	0.25096	0	0	0.292597
SRR413748	0	0	0	0	0	0	0	0	0	0	0	0	0	0	0	0	0	0	0	3.20207	4.4426	22.8278	1.34391	0	0	0	0	0	0	0	1.3661	0.834986	0	0	0	0	0	2.10584	0.659201	0	0.790648	0	4.05313	0.15994	0.338288	0.68677	0.226745	1.49172	0.261965
SRR413749	0	0	0	0	0	0	0	0	0	0	0	0	0	0	0	0	0	0	0	0.442976	0.127626	2.39249	0.371454	0	0	0	0	0	0	0	0.434611	0	0	0	0	0	0	0	0	0.235829	2.94407	0.444774	0.170119	0.160134	0.175912	0	0.158375	0.883248	0
SRR413750	0	0	0	0	0	0	0	0	0	0	0	0	0	0	0	0	0	0	5.46171	0	0	1.94866	0.397742	0	0	0	0	0	0	0	0.14384	0.169315	0	0	0	0	0	0	0	0	1.53297	0.42064	2.51618	4.41106	0.657956	0	0.565595	0	0.499991
SRR413751	0	0	0	0	0	0	0	0	0	0	0	0	0	0	0.18778	0	0	0	0.696073	0	0	2.04277	0.213005	0	0	0	0	0	0	0	0.716094	0	0	0	0	0	0	1.66271	0.128676	1.52744	1.07218	0.238969	16.4808	3.577	0.203765	0.226078	0	0.372643	5.43983
SRR413752	0	0.782978	0.813497	0	0	0	0	0	0	0	0	0	0	0	0	0	0	0	0	0	0.410307	0.205913	0.617455	0	0	0	0	0	0	0	0.978846	0.203017	0	0	0	0	0	1.8796	0.919911	0	0.94572	0.468945	18.3231	0.179409	0.370931	0	0.362556	0.136415	1.05475
SRR413753	0	2.01307	2.10702	0	0	0	0	0	0	0	0	0	0	0	0	0	0	0	0	3.14839	0	0	0	0	0	0	0	0	0	0	0.106835	0.141266	0	0	0	0	0	0	0	0.491114	11.5549	0.218248	0.465407	0.231581	0.235662	0	0.430509	10.2487	0
SRR413754	0	0	0	0	0	0	0	0	0	0	0	0	0	0	0.172418	0	0	0	0.556283	0	0.374527	4.44302	0.832905	0	0	0	0	0	0	0	0	0	0	0	0	0	0	3.30427	0.306958	0	0.648814	0.326422	3.34223	2.97764	0.535742	0	0.425565	0	0.947101
SRR413755	0	0	0	0	0	0	0	0	0	0	0	0	0	0	0	0	0	0	0	0	0	0	0	0	0	0	0	0	0	0.180599	0	0	0	0	0	0	0	0	0	0	0	0	0	0	0	0	0	0	0
SRR413756	0.260332	0	0	0	0	0	0	0	0	0	0	0	0	0	0	0	0	0	0	0	0	0	0	0	0	0	0	0	0	0	0	0	0	0	0	0	0	0	0	0	0	0	0	0	0	0	0	0	0
SRR413757	0.584847	0.160619	0	0	0	0	0	0	0	0	0	0	0	0	0	0	0	0	0	0.148912	0.286399	0.780393	0	0	0	0	0	0	0	0	0	0	0	0	0	0	0	0	0	1.09741	1.53088	0.340459	29.7404	1.52374	0.607525	0	1.38546	6.07925	0.895862
SRR413758	0	0	0	0	0	0	0	0	0	0	0	0	0	0	0	0	0	0	1.46519	0	0.35637	2.95911	0.160935	0	0	0	0	0	0	0	0.66437	0	0	0	0	0	0	0.184736	6.55369	0	2.51735	0.233051	2.98908	0.355444	0.45372	0	0.275202	2.91137	1.79557
SRR413759	0	0	0	0	0	0	0	0	0	0	0	0	0	0	0	0	0	0	0	0	0	0.346565	0	0	0	0	0	0	0	0	2.83992	0	0	0	0	0	0	0.225123	0	0	1.42391	0.322846	1.81708	0.336946	0.877006	0.343223	0.369015	0	0
SRR413760	0	0.842826	0.866513	0	0	0	0	0	0	0	0	0	0	0	0	0	0	0	0	0	7.87629	0.225265	0.659689	0	0	0	0	0	0	0	0	0	0	0	0	0	0	0	0	0	1.09498	0.243374	0.584808	0.188389	1.34081	0	0.263868	1.17039	0.17945
SRR413761	0	0	0	0	0	0	0	0	0	0	0	0	0	0	0	0	0	0	6.08363	0.109004	0.34295	7.75826	2.28779	0	0	0	0	0	0	0	0.800089	0.116756	0	0	0	0	0	0.96213	3.69127	0.650714	0.984113	0.314251	0.727963	14.528	0.466406	0.978148	0.205201	0	0.375328
SRR413762	0	0	0	0	0	0	0	0	0	0	0	0	0	0	0	0	0	0	0	2.66647	0	0	1.11093	0	0	0	0	0	0	0	0.669263	0.432956	0	0	0	0	0	0.978472	1.23012	0.38919	1.43435	0.609379	0.878241	1.73519	0	0	0.464993	0.323319	3.48459
SRR413763	0	0	0	0	0	0	0	0	0	0	0	0	0	0	0	0	0	0	0	0	0	0	0	0	0	0	0	0	0	0	0.162491	0	0	0	0	0	0	0	0	0.528194	0.397953	0.840836	1.86471	1.31558	0.98715	0	1.59943	0.256056	0.554652
SRR413764	0	0	0	0	0	0	0	0	0	0	0	0	0	0	0	0	0	0	0	0	0	0.655502	0.290043	0	0	0	0	0	0	0	0	0	0	0	0	0	0	0.169453	0	0	0.239715	0	0.420747	0	0.155579	0	0	0	0
SRR413765	0	0	0	0	0	0	0	0	0	0	0	0	0	0	0	0	0	0	0	0	0	0	0	0	0	0	0	0	0	1.83489	0	0	0	0	0	0	0	0	0.103387	0	0.324333	0	0.400306	0	0.29067	0	0.829921	24.4425	0.223788
SRR413766	0	0	0	0	0	0	0	0	0	0	0	0	0	0	0	0	0	0	0	0	2.64302	0	0.240205	0	0	0	0	0	0	0	1.02399	0	0	0	0	0	0	1.16265	0.46336	0	0.580811	0.157684	25.8715	0.353838	2.91712	0.248214	1.18569	0.145991	0.210126
SRR413767	0	0	0	0	0	0	0	0	0	0	0	0	0	0	0	0	0	0	0	0	0.389952	5.94569	1.83298	0	0	0	0	0	0	0	0.129998	0.213799	0	0	0	0	0	0	2.49745	0.254414	0.778041	0.22993	3.50218	1.27348	5.75555	0.191402	0.215722	0.945863	1.30791
SRR413768	0	0	0	0	0	0	0	0	0	0	0	0	0	0	0	0	0	0	0	0	0	0	0	0	0	0	0	0	0	0	7.44445	0	0	0	0	0	0	0	0	0	0.363048	0	0.292994	0	0	0	0	0	0
SRR413769	0	0	0	0	0	0	0	0	0	0	0	0	0	0	0	0	0	0	0	0	0	0.881623	0.123039	0	0	0	0	0	0	0	0.864329	0	0	0	0	0	0	0.501207	0	0	3.57541	0.222594	0.338959	0	0.243829	0	0	0	0
SRR413770	0	0	0	0	0	0	0	0	0	0	0	0	0	0	0	0	0	0	0.289715	0	0.280935	2.61393	0.154143	0	0	0	0	0	0	0	0	0	0	0	0	0	0	0.258131	3.15138	0.130013	2.19707	0.216652	1.27742	2.56842	0.305308	0	0.400172	5.87802	0.588155
SRR413771	0	0	0	0	0	0	0	0	0	0	0	0	0	0	0	0	0	0	0.338803	0	4.17071	2.18825	0.56373	0	0	0	0	0	0	0	0.305442	0.154684	0	0	0	0	0	0.451283	4.53184	3.75034	1.84668	0.220898	1.7695	0.229755	1.08987	0.507586	0.450272	2.04091	10.3846
SRR413772	0	1.63589	1.69922	0	0	0	0	0	0	0	0	0	0	0	0	0	0	0	0	0.635993	4.12129	3.30408	0.758009	0	0	0	0	0	0	0	0	0.107597	0	0	0	0	0	3.02525	1.02672	0	1.89007	0.345752	1.91968	0.440406	0.494198	0.248381	0.327066	1.66261	5.68971
SRR413773	0	0	0	0	0	0	0	0	0	0	0	0	0	0	0	0	0	0	0	0	0	2.97419	0.219325	0	0	0	0	0	0	0	1.52779	0.196258	0	0	0	0	0	0	1.73425	4.85687	1.03675	0	3.96221	0.769412	0.35836	0.242212	0.734538	0	0.327678
[truncated: 206 more columns]

## Sheet: table 5
genus	Acidaminococcus	Acinetobacter	Actinobacillus	Actinomyces	Adlercreutzia	Aeromonas	Aggregatibacter	Akkermansia	Alistipes	Anaerobaculum	Anaerobiospirillum	Anaerococcus	Anaerofustis	Anaerostipes	Anaerotruncus	Arcobacter	Bacillus	Bacteroides	Barnesiella	Basfia	Bifidobacterium	Bilophila	Blastocystis	Blautia	Brachyspira	Bulleidia	Butyrivibrio	Campylobacter	Candida	Capnocytophaga	Catenibacterium	Citrobacter	Clavispora	Clostridiales	Clostridium	Collinsella	Coprobacillus	Coprococcus	Corynebacterium	Desulfitobacterium	Desulfovibrio	Dialister	Dorea	Dysgonomonas	Edwardsiella	Eggerthella	Enterobacter	Enterobacteriaceae	Enterococcus
SRS011134	0	0	0	0	0	0	0	0.358116	4.57236	0	0	0	0	0	0	0	0	28.9289	0	0	0	0	0	0.829853	0	0	0	0	0	0	6.67322	0	0	0	0	0	0	0.459035	0	0	0	0	0.297178	0	0	0	0	0	0
SRS011239	0.333581	0	0	0	0	0	0	0	5.8783	0	0	0	0	0	0	0	0	76.3966	0.300289	0	0	0	0	0.407632	0	0	0	0	0	0	0	0	0	0	0	0	0	0.585959	0	0	0	0.192463	0	0	0	0	0	0	0
SRS011271	0	0	0	0	0	0	0	0	4.06544	0	0	0	0	0.320085	0	0	0	27.6744	0	0	0	0	0	1.53262	0	0	0	0	0	0	0	0	0	0.237341	0	0	0	1.8441	0	0	0	0	0.182533	0	0	0	0	0	0
SRS011302	0	0	0	0	0	0	0	0	7.46506	0	0	0	0	0	0.468729	0	0	44.5422	4.02131	0	0	0	0	2.82965	0	0	0	0	0	0	0	0	0	0	0	0	0	3.30163	0	0	0	9.33539	0	0	0	0	0	0	0
SRS011405	0	0	0	0	0	0	0	0	1.97022	0	0	0	0	0	0	0	0	87.0952	0.354775	0	0	0	0	0	0	0	0	0	0	0	0	0	0	0	0	0	0	0	0	0	0	0.123149	0	0	0	0	0	0	0
SRS011452	0	0	0	0	0	0	0	0	0	0	0	0	0	0	0	0	0	88.7571	0	0	0	0	0	0.206212	0	0	0	0	0	0	0	0	0	0	0	0	0	0	0	0	0	0.119914	0	0	0	0	0	0	0
SRS011529	0	0	0	0	0	0	0	0	0.590255	0	0	0	0	0	0	0	0	43.9647	0	0	0	0	0	0	0	0	0	0	0	0	0.15966	0	0	0	0	0	0	1.16573	0	0	0	3.69175	0.140723	0	0	0	0	0	0
SRS011586	0	0	0	0	0	0	0	0	4.66494	0	0	0	0	0.694194	0.252453	0	0	55.7152	0.221079	0	0	0	0	0.558593	0	0	0	0	0	0	0	0	0	0	0	0	1.57918	0.362038	0	0	0	0.255227	0.609466	0	0	0	0	0	0
SRS012273	0	0	0	0	0	0	0	0	7.60813	0	0	0	0	1.31323	0	0	0	61.0319	0	0	0	0	0	1.89799	0	0	0	0	0	0	0	0	0	0	0.512189	0	0	2.8928	0	0	0	0	0.533541	0	0	0	0	0	0
SRS012902	0	0	0	0	0	0	0	0	0	0	0	0	0	0	0	0	0	95.4654	0	0	0	0	0	0	0	0	0	0	0	0	0	0	0	0	0	0	0	0	0	0	0	0	0	0	0	0	0	0	0
SRS013158	0	0	0	0	0	0	0	0	0	0	0	0	0	0	0	0	0	96.7582	0	0	0	0	0	0.259268	0	0	0	0	0	0	0	0	0	0	0	0	0.114578	0	0	0	0	0.152822	0	0	0	0	0	0	0
SRS013215	0	0	0	0	0	0	0	0	0.201087	0	0	0	0	0	0	0	0	97.7321	0	0	0	0	0	0	0	0	0	0	0	0	0	0	0	0	0	0	0	0	0	0	0	0.346901	0	0	0	0	0	0	0
SRS013476	0	0	0	0	0	0	0	0	1.57621	0	0	0	0	0	0	0	0	42.1294	0	0	0	0	0	0.826141	0	0	0	0	0	0	0	0	0	0	0	0	0	0.891315	0	0	0	0.748787	0.123843	0	0	0	0	0	0
SRS013521	0	0	0	0	0	0	0	0	2.15159	0	0	0	0	0	0	0	0	55.0489	4.09682	0	0	0	0	0	0	0	0	0	0	0	0	0	0	0	0	0	0.159911	0	0	0	0	0	0	0	0	0	0	0	0
SRS013687	0	0	0	0	0	0	0	1.31055	0	0	0	0	0	0.347143	0	0	0	39.0252	0	0	0	0	0	0.490805	0	0	0	0	0	0	0	0	0	0.127792	0	0	0	1.22379	0	0	0	8.50717	0	0	0	0	0	0	0
SRS013800	0	0	0	0	0	0	0	0	4.27331	0	0	0	0	0	0	0	0	71.6427	1.81242	0	0	0	0	0.351214	0	0	0	0	0	0	0	0	0	0	0	0	0	0.21493	0	0	0	0	0	0	0	0	0	0	0
SRS013951	0	0	0	0	0	0	0	0	1.61826	0	0	0	0	0.346545	0	0	0	22.1512	0.535075	0	0	0	0	1.40498	0	0	0	0	0	0	0	0	0	0.317066	0	0	0.56751	17.4561	0	0	0	0.259669	0.492831	0	0	0	0	0	0
SRS014235	0	0	0	0	0	0	0	0	3.8905	0	0	0	0	0.231817	0.160127	0	0	57.092	0.188052	0	0	0	0	1.05827	0	0	0	0	0	0	0	0	0	0.216883	0	0	0.283743	1.35051	0	0	0	0	0.401758	0	0	0	0	0	0
SRS014287	0	0	0	0	0	0	0	0	4.64203	0	0	0	0	0	0	0	0	57.7624	0	0	0	0	0	0.977269	0	0	0	0	0	0	0	0	0	0	0.40829	0	1.50704	1.27832	0	0	0	0	0	0	0	0	0	0	0
SRS014313	0	0	0	0	0	0	0	0	1.73384	0	0	0	0	0.328943	0	0	0	80.7978	0	0	0	0	0	0.842243	0	0	0	0	0	0	0	0	0	0	0	0	1.52706	0	0	0	0	0.530268	0	0	0	0	0	0	0
SRS014459	0	0	0	0	0	0	0	0	4.73561	0	0	0	0	0	0.221809	0	0	47.7895	0.148997	0	0	0.123529	0	1.69497	0	0	0	0	0	0	0	0	0	0.372947	0	0	0	3.39687	0	0	0	3.41821	0.254149	0	0	0	0	0	0
SRS014613	0	0	0	0	0	0	0	0	3.08272	0	0	0	0	0	0	0	0	82.5495	0.140342	0	0	0	0	0.610127	0	0	0	0	0	0	0	0	0	0	0	0	0	0.193854	0	0	0	0.835618	0.0959256	0	0	0	0	0	0
SRS014683	1.82186	0	0	0	0	0	0	0	7.94786	0	0	0	0	0.0905004	0	0	0	80.8112	0.177999	0	0	0	0	0.365712	0	0	0	0	0	0	0.518382	0	0	0	0	0	0	0.338175	0	0	0	0	0.197153	0	0	0	0	0	0
SRS014923	0	0	0	0	0	0	0	0	2.94977	0	0	0	0	0.254782	0.533119	0	0	29.8374	0	0	0	0	0	3.23993	0	0	0	0	0	0	0	0	0	0.268225	0	0	1.33518	4.62136	0	0	0	12.4953	0.723498	0	0	0	0	0	0
SRS014979	0	0	0	0	0	0	0	6.86042	6.0695	0	0	0	0	1.42157	0	0	0	38.1983	0.976802	0	0	0	0	4.51283	0	0	0	0	0	0	0	0	0	0	0	0	1.10134	5.11404	0	0	0	0	1.74465	0	0	0	0	0	0
SRS015065	0	0	0	0	0	0	0	0	3.26991	0	0	0	0	0.328866	0.144583	0	0	48.1791	0	0	0	0	0	1.73382	0	0	0	0	0	0	0	0	0	0.372345	0	0	0	4.39655	0	0	0	6.52001	0.254557	0	0	0	0	0	0
SRS015133	0	0	0	0	0	0	0	1.5122	3.35137	0	0	0	0	0.206525	0	0	0	32.1149	0	0	0.182896	0	0	1.40184	0	0	0	0	0	0	0	0	0	0.563418	0	0	0	1.57512	0	0	0	7.05143	0.295938	0	0	0	0	0	0
SRS015190	0	0	0	0	0	0	0	0	1.15934	0	0	0	0	0	0	0	0	86.7976	0.26608	0	0	0	0	0.132745	0	0	0	0	0	0	0	0	0	0	0	0	0	0.08467	0	0	0	0	0	0	0	0	0	0	0
SRS015217	3.73129	0	0	0	0	0	0	0	1.67032	0	0	0	0	1.162	0	0	0	21.4829	0	0	0	0	0	4.69948	0	0	0	0	0	0	0	0	0	0.902161	0.566149	0	2.88848	19.5989	0	0	0	0	2.28988	0	0	0	0	0	0
SRS015264	0.820166	0	0	0	0	0	0	0	3.04381	0	0	0	0	0.0955564	0.104164	0	0	77.1239	0	0	0	0	0	0	0	0	0	0	0	0	0	0	0	0.263167	0.107926	0	0	0.426259	0	0	0	3.95516	0.214951	0	0	0	0	0	0
SRS015578	0	0	0	0	0	0	0	0	0	0	0	0	0	0.571729	0	0	0	75.5762	0	0	0	0	0	0.930283	0	0	0	0	0	0	0	0	0	0.221984	0	0	0	1.23848	0	0	0	2.01246	0.332143	0	0	0	0	0	0
SRS015663	0	0	0	0	0	0	0	0.723772	7.18186	0	0	0	0	0	0	0	0	50.262	4.04322	0	0	0	0	1.1439	0	0	0	0	0	0	0	0	0	0.178821	0	0	0.30349	0.959068	0	0	0	5.63106	0.203369	0	0	0	0	0	0
SRS015782	0	0	0	0	0	0	0	0	8.86046	0	0	0	0	0.550065	0.24225	0	0	49.0135	0.864843	0	0	0	0	2.19787	0	0	0	0	0	0	0	0	0	0.188426	0	0	0.290799	1.52605	0	0	0	0	2.69947	0	0	0	0	0	0
SRS015794	0	0	0	0	0	0	0	0	4.46242	0	0	0	0	0	0	0	0	58.5886	13.0806	0	0	0	0	0.133129	0	0	0	0	0	0	0	0	0	0	0	0	0.52589	0	0	0	0	7.78933	0.109168	0	0	0	0	0	0
SRS015854	0	0	0	0	0	0	0	0.36413	1.84565	0	0	0	0	0.48924	0	0	0	73.553	0	0	0	0	0	1.73725	0	0	0	0	0	0	0	0	0	0.153344	0	0	0	7.9643	0	0	0	0	0.209213	0	0	0	0	0	0
SRS015960	0	0	0	0	0	0	0	0	4.59929	0	0	0	0	0	0	0	0	77.2451	5.3032	0	0	0	0	0	0	0	0	0	0	0	0	0	0	0	0	0	0	0.208993	0	0	0	0	0	0	0	0	0	0	0
SRS016018	0	0	0	0	0	0	0	0.455089	14.9275	0	0	0	0	0	0	0	0	61.1471	11.4749	0	0	0	0	0.325202	0	0	0	0	0	0	0	0	0	0	0	0	0	0	0	0	0	0	0	0	0	0	0	0	0
SRS016056	0	0	0	0	0	0	0	0	2.15367	0	0	0	0	0	0	0	0	87.446	2.59403	0	0	0	0	0	0	0	0	0	0	0	0	0	0	0	0	0	0	0	0	0	0	0	0	0	0	0	0	0	0
SRS016095	0	0	0	0	0	0	0	0	3.32546	0	0	0	0	0.203367	0	0	0	66.9013	0	0	0	0	0	0.67037	0	0	0	0	0	0	0	0	0	0	0	0	0.235899	0.802559	0	0	0	0	0.461123	0	0	0	0	0	0
SRS016203	0	0	0	0	0	0	0	0.244568	5.45071	0	0	0	0	0.146024	0	0	0	75.2706	0.167126	0	0	0	0	0.792708	0	0	0	0	0	0	0	0	0	0	0	0	0	0.970442	0	0	0	0.934737	0.40288	0	0	0	0	0	0
SRS016267	0	0	0	0	0	0	0	0	0.956878	0	0	0	0	0	0	0	0	79.6754	1.2942	0	0	0	0	0	0	0	0	0	0	0	0	0	0	0	0	0	0.121334	0	0	0	0	0	0	0	0	0	0	0	0
SRS016335	0	0	0	0	0	0	0	0.297961	5.46243	0	0	0	0	0	0.338098	0	0	74.3959	0.393993	0	0	0	0	0.698343	0	0	0	0	0	0	0	0	0	0	0	0	0	0.650527	0	0	0	0	0	0	0	0	0	0	0
SRS016495	2.55373	0	0	0	0	0	0	0	0.795504	0	0	0	0	0	0	0	0	35.2666	0	0	0	0	0	3.69974	0	0	0	0	0	0	0	0	0	0	0	0	5.67328	0.959445	0	0	0	0	0	0	0	0	0	0	1.04621
SRS016753	0	0	0	0	0	0	0	0	0.681421	0	0	0	0	0	0	0	0	83.3907	0	0	0	0	0	0.153661	0	0	0	0	0	0	0	0	0	0	0	0	0	0	0	0	0	0	0	0	0	0	0	0	0
SRS016954	0	0	0	0	0	0	0	0	2.96323	0	0	0	0	0.266297	0	0	0	77.7959	2.47506	0	0	0	0	0.451298	0	0	0	0	0	0	0	0	0	0	0	0	0	0.173824	0	0	0	0.121324	0.159006	0	0	0	0	0	0
SRS016989	0	0	0	0	0	0	0	0	0.750805	0	0	0	0	0	0	0	0	91.1504	3.83723	0	0	0	0	0.160799	0	0	0	0	0	0	0	0	0	0	0	0	0	0	0	0	0	0	0	0	0	0	0	0	0
SRS017103	0	0	0	0	0	0	0	0.659312	4.84685	0	0	0	0	0.354915	0	0	0	78.0774	2.29125	0	0.625933	0	0	0.521436	0	0	0	0	0	0	0	0	0	0.107898	0	0.0815951	0	1.53902	0	0	0	0	0	0	0	0	0	0	0
SRS017191	0	0	0	0	0	0	0	0	2.01844	0	0	0	0	0	0	0	0	88.0656	0	0	0	0	0	0.606314	0	0	0	0	0	0	0.111216	0	0	0	0	0	0.130719	0.516976	0	0	0	0	0	0	0	0	0	0	0
SRS017247	0	0	0	0	0	0	0	0	1.96896	0	0	0	0	0	0	0	0	90.4554	0	0	0	0	0	0	0	0	0	0	0	0	0	0	0	0	0	0	0	0	0	0	0	0.306013	0	0	0	0	0	0	0
SRS017307	0	0	0	0	0	0	0	0	2.55128	0	0	0	0	0	0	0	0	22.0605	9.88808	0	0	0	0	0.225935	0	0	0	0	0	0	0	0	0	0	0	0	0	0.178096	0	0	0	0	0	0	0	0	0	0	0
SRS017433	0	0	0	0	0	0	0	0	5.47447	0	0	0	0	0.322183	0	0	0	77.7763	0	0	0	0	0	0.744075	0	0	0	0	0	0	0	0	0	0	0	0	0	0.414207	0	0	0	0	0.231069	0	0	0	0	0	0
SRS017521	0	0	0	0	0	0	0	0.18592	0.487721	0	0	0	0	0.38274	0.218001	0	0	59.7874	2.8952	0	0	0	0	3.43682	0	0	0	0.526106	0	0	0	0	0	0	0.482597	0	1.48697	0.313453	0	0	0	1.24253	0.904184	0	0	0	0	0	0
SRS017821	0	0	0	0	0	0	0	0	2.97696	0	0	0	0	0	0	0	0	75.6274	4.87739	0	0	0	0	0.407978	0	0	0	0	0	0	0	0	0	0	0	0	0	0.159814	0	0	0	0.267056	0	0	0	0	0	0	0
SRS018133	0	0	0	0	0	0	0	0	16.8248	0	0	0	0	0	0	0	0	76.2479	2.53195	0	0	0	0	0	0	0	0	0	0	0	0	0	0	0	0	0	0	0	0	0	0	0.399868	0	0	0	0	0	0	0
SRS018351	0	0	0	0	0	0	0	0.106795	3.17576	0	0	0	0	0	0.168711	0	0	77.6835	1.55922	0	0.203122	0	0	1.88522	0	0	0	0	0	0	0	0	0	0	0	0	0	0.507813	0	0	0	2.70325	0.135175	0	0	0	0	0	0
SRS018427	0	0	0	0	0	0	0	0	3.62253	0	0	0	0	0	0.230728	0	0	75.2412	0.331042	0	0	0	0	2.47138	0	0	0	0	0	0	0	0	0	0.241299	0	0	0	1.75335	0	0	0	4.45702	0.316569	0	0	0	0	0	0
SRS018575	0	0	0	0	0	0	0	0	1.03079	0	0	0	0	0	0	0	0	89.6306	0.241617	0	0	0	0	0.318327	0	0	0	0	0	0	0	0	0	0	0	0	0.211465	0	0	0	0	0	0	0	0	0	0	0	0
SRS018656	0	0	0	0	0	0	0	0	16.5456	0	0	0	0	0	0	0	0	10.943	0.311398	0	0.520722	0	0	3.03196	0	0	0	0	0	0	0	0	0	0	0	0.407382	0.973137	0.819783	0	0	0	39.715	0	0	0	0	0	0	0
SRS018817	0	0	0	0	0	0	0	0	2.39341	0	0	0	0	0.335666	0	0	0	88.6018	0.136411	0	0	0	0	1.05089	0	0	0	0	0	0	0	0	0	0	0	0	0	0.329637	0	0	0	0	0.0960971	0	0	0	0	0	0
SRS019030	0.30973	0	0	0	0	0	0	0	6.80972	0	0	0	0	0	0	0	0	80.5631	0.216601	0	0	0	0	0.36623	0	0	0	0	0	0	0	0	0	0	0	0	0	0.138186	0	0	0	0	0.0962847	0	0	0	0	0	0
SRS019161	0	0	0	0	0	0	0	0.229262	6.26435	0	0	0	0	0	0	0	0	69.0322	2.08618	0	0	0	0	0.516323	0	0	0	0	0	0	0	0	0	0.177299	0	0	0.167198	1.83519	0	0	0	1.46545	0.202677	0	0	0	0	0	0
SRS019267	0	0	0	0	0	0	0	0	4.88898	0	0	0	0	0	0	0	0	90.9279	0	0	0	0	0	0.0861583	0	0	0	0	0	0	0	0	0	0	0	0	0.0776986	0	0	0	0	0	0	0	0	0	0	0	0
SRS019397	0	0	0	0	0	0	0	0	0	0	0	0	0	0	0	0	0	70.7735	6.81867	0	0	0	0	0.961466	0	0	0	0	0	0	0	0	0	0.154156	0	0	0	0	0	0	0	3.65917	0.123727	0	0	0	0	0	0
SRS019582	0	0	0	0	0	0	0	0.188631	4.63466	0	0	0	0	0	0.375021	0	0	36.0536	0.176976	0	0	0	0	0.312854	0	0	0	0	0	0	0.352685	0	0	0.153349	0	0	0.0959069	11.3072	0	0	0	0	0	0	0	0	0	0	0
SRS019601	0	0	0	0	0	0	0	0.617769	2.90287	0	0	0	0	0.273806	0.0903497	0	0	67.5075	0.358335	0	0	0	0	0.244113	0	0	0	0	0	0	0	0	0	0	0.250283	0	0.5732	0.266228	0	0	0	0	0.0871295	0	0	0	0	0	0
SRS019685	0	0	0	0	0	0	0	0	5.99861	0	0	0	0	0	0	0	0	73.3856	0.253424	0	0	0	0	0.325192	0	0	0	0	0	0	0	0	0	0	0	0	0	0.205738	0	0	0	0	0	0	0	0	0	0	0
SRS019787	0	0	0	0	0	0	0	0.537811	3.19816	0	0	0	0	0.0852852	0	0	0	81.6283	1.62449	0	0	0	0	0	0	0	0	0	0	0	0	0	0	0	0	0	0	0	0	0	0	0	0	0	0	0	0	0	0
SRS019968	0	0	0	0	0	0	0	0.237792	7.34022	0	0	0	0	0	0	0	0	61.3404	9.23433	0	0	0	0	0	0	0	0	0	0	0	0	0	0	0	0	0	0	0.192396	0	0	0	0	0.145906	0	0	0	0	0	0
SRS020233	0	0	0	0	0	0	0	0	5.97149	0	0	0	0	0.661048	0.154427	0	0	63.817	5.42837	0	0	0	0	4.31992	0	0	0	0	0	0	0	0	0	0	0	0	0	2.64918	0	0	0	0	0.407961	0	0	0	0	0	0
SRS020328	0	0	0	0	0	0	0	3.04859	8.41797	0	0	0	0	0	0	0	0	29.5116	16.4122	0	0.140169	0	0	0.656689	0	0	0	0	0	0	0	0	0	0	0	0.249251	0	5.55487	0	0	0	1.2353	0	0	0	0	0	0	0
SRS020869	0	0	0	0	0	0	0	0.48473	0.459282	0	0	0	0	0.999424	0.138716	0	0	78.7387	0	0	0.153825	0	0	2.50229	0	0	0	0	0	0	0	0	0	0.227583	0	0	0	2.47438	0	0	0	0	1.15598	0	0	0	0	0	0.184281
SRS021484	0	0	0	0	0	0	0	0.110096	5.41561	0	0	0	0	0	0	0	0	76.9013	5.01646	0	0	0	0	0.253166	0	0	0	0	0	0	0	0	0	0	0	0	0	0.41282	0	0	0	0	0	0	0	0	0	0	0
SRS021948	0	0	0	0	0	0	0	1.02889	10.5567	0	0	0	0	0	0	0	0	62.8146	5.42722	0	0	0	0	0.2387	0	0	0	0	0	0	0	0	0	0	0	0	0	0.179912	0	0	0	0	0	0	0	0	0	0	0
SRS022071	0	0	0	0	0	0	0	0	20.0307	0	0	0	0	0.454934	0.210162	0	0	51.7859	0	0	0.363136	0	0	1.48252	0	0	0	0	0	0	0	0	0	0.153719	0	0	0	3.36023	0	0	0	1.25693	0.460526	0	0	0	0	0	0
SRS022137	0	0	0	0	0	0	0	0	5.05323	0	0	0	0	0.366288	0	0	0	82.6341	0.177971	0	0	0	0	0.621101	0	0	0	0	0	0	0	0	0	0.126764	0	0	0.124701	0.211151	0	0	0	0.631979	0.137492	0	0	0	0	0	0
SRS022609	0	0	0	0	0	0	0	0	5.32017	0	0	0	0	0	0	0	0	25.3631	1.09074	0	0	0	0	0.832394	0	0	0	0	0	0	0.376655	0	0	0	0	0	0	0.773439	0	0	0	0	0	0	0	0	0	0	0
SRS023346	0.722498	0	0	0	0	0	0	0	0	0	0	0	0	0	0	0	0	92.3882	0	0	0	0	0	0.0914143	0	0	0	0	0	0	0	0	0	0	0	0	0	0	0	0	0	2.30426	0	0	0	0	0	0	0
SRS023526	0	0	0	0	0	0	0	0	4.82968	0	0	0	0	0.633269	0	0	0	45.1326	0	0	0	0	0	2.50359	0	0	0	0	0	0	0	0	0	0.261199	0	0	0	1.21114	0	0	0	0	0.179494	0	0	0	0	0	0
SRS023583	0	0	0	0	0	0	0	0	5.05081	0	0	0	0	0	0	0	0	88.4702	0.397826	0	0	0	0	0.0834355	0	0	0	0	0	0	0	0	0	0	0	0	0	0	0	0	0	0.560828	0	0	0	0	0	0	0
SRS023914	0	0	0	0	0	0	0	0.251608	0	0	0	0	0	0.390619	0	0	0	25.6854	0	0	0	0	0	2.16313	0	0	0	0	0	0	0	0	0	0	0	0	0	4.67287	0	0	0	15.1915	0	0	0	0	0	0	0
SRS023971	0	0	0	0	0	0	0	0	2.86505	0	0	0	0	0	0	0	0	93.077	0	0	0	0	0	0	0	0	0	0	0	0	0	0	0	0	0	0	0	0	0	0	0	0	0	0	0	0	0	0	0
SRS024009	0	0	0	0	0	0	0	0	1.69365	0	0	0	0	0	0	0	0	81.7191	0.47826	0	0	0	0	0	0	0	0	0	0	0	0	0	0	0	0	0	0	0	0	0	0	0.535716	0	0	0	0	0	0	0
SRS024075	0	0	0	0	0	0	0	0.365385	2.58585	0	0	0	0	0	0	0	0	87.1427	0	0	0	0	0	0.496541	0	0	0	0	0	0	0	0	0	0	0	0	0	0.502663	0	0	0	0.652539	0	0	0	0	0	0	0
SRS024132	0	0	0	0	0	0	0	0	1.94376	0	0	0	0	0.228323	0	0	0	24.8885	1.93875	0	0	0	0	0.843794	0	0	0	0	0	0	0	0	0	0.22079	0	0	0	1.70389	0	0	0	1.38313	0.258845	0	0	0	0	0	0
SRS024331	0	0	0	0	0	0	0	0.0900492	2.66181	0	0	0	0	0	0	0	0	81.0528	1.78275	0	0	0	0	0.249055	0	0	0	0	0	0	0	0	0	0	0	0	0	4.01152	0	0	0	0	0	0	0	0	0	0	0
SRS024388	0	0	0	0	0	0	0	0	2.49429	0	0	0	0	0.343712	0	0	0	92.6621	0	0	0	0	0	0.553956	0	0	0	0	0	0	0	0	0	0	0	0	0	0	0	0	0	0	0	0	0	0	0	0	0
SRS024435	0	0	0	0	0	0	0	0	10.0779	0	0	0	0	0.158435	0	0	0	61.7061	2.15393	0	0	0	0	0.753461	0	0	0	0	0	0	0	0	0	0.201788	0	0	0	0.96339	0	0	0	0	0.152667	0	0	0	0	0	0
SRS024549	0	0	0	0	0	0	0	0	0.312289	0	0	0	0	0.0745705	0	0	0	92.5718	0	0	0	0	0	0	0	0	0	0	0	0	0	0	0	0	0.107633	0	0.0977131	0	0	0	0	0.71128	0	0	0	0	0	0	0
SRS042284	0	0	0	0	0	0	0	0	0.595888	0	0	0	0	0	0	0	0	86.4757	0	0	0	0	0	2.44711	0	0	0	0	0	0	0	0	0	0.220686	0	0	0.345899	0.162364	0	0	0	0.278649	0.167335	0	0	0	0	0	0
SRS042628	0	0	0	0	0	0	0	0.478316	4.26278	0	0	0	0	0	0.669731	0	0	35.6763	5.14443	0	0	0	0	2.38928	0	0	0	0	0	0	0	0	0	0.358674	0	0	0.494478	2.57108	0	0	0	0	0.710651	0	0	0	0	0	0.900781
SRS043411	0	0	0	0	0	0	0	0.134901	5.01292	0	0	0	0	0	0	0	0	73.6377	0.253076	0	0	0	0	1.1601	0	0	0	0	0	0	0	0	0	0.118748	0	0	0	0.335126	0	0	0	0	0	0	0	0	0	0	0
SRS043701	0	0	0	0	0	0	0	0	3.69986	0	0	0	0	0	0	0	0	81.1282	0	0	0	0	0	0.505064	0	0	0	0	0	0	0	0	0	0	0	0	0	0.0906638	0	0	0	0	0	0	0	0	0	0	0
SRS045004	0	0	0	0	0	0	0	0	6.47205	0	0	0	0	0	0	0	0	80.793	0	0	0	0	0	0	0	0	0	0	0	0	0	0	0	0	0	0	0	0.540217	0	0	0	1.3497	0	0	0	0	0	0	0
SRS045645	0	0	0	0	0	0	0	0	3.22231	0	0	0	0	0	0	0	0	86.4403	0	0	0	0	0	0	0	0	0	0	0	0	0	0	0	0	0	0	0	0.09003	0	0	0	0.240226	0	0	0	0	0	0	0
SRS045713	0	0	0	0	0	0	0	0	3.71928	0	0	0	0	0	0	0	0	63.7892	0.17758	0	0	0	0	0	0	0	0	0	0	0	0	0	0	0	0	0	0	0.868814	0	0	0	0	0.158018	0	0	0	0	0	0
SRS047014	0	0	0	0	0	0	0	0	1.90348	0	0	0	0	0	0	0	0	70.9902	0.191651	0	0	0	0	0.831634	0	0	0	0	0	0	0	0	0	0	0	0	0	8.96294	0	0	0	0	0	0	0	0	0	0	0
SRS047044	0	0	0	0	0	0	0	0	2.15262	0	0	0	0	0	0	0	0	21.3171	0.105106	0	0	0	0	0	0	0	0	0	0	0	0	0	0	0	0	0	0	0	0	0	0	0	0.119891	0	0	0	0	0	0
SRS048164	0	0	0	0	0	0	0	0	2.84752	0	0	0	0	0.319848	0	0	0	77.883	1.06903	0	0	0	0	0.355273	0	0	0	0	0	0	0	0	0	0.153594	0	0	0.272526	0.363965	0	0	0	0	0.12532	0	0	0	0	0	0
SRS048870	0	0	0	0	0	0	0	0	5.61285	0	0	0	0	0	0	0	0	76.6663	0	0	0	0	0	0.72474	0	0	0	0	0	0	0	0	0	0	0	0	0	0.290313	0	0	0	0	0.147467	0	0	0	0	0	0
SRS049712	0	0	0	0	0	0	0	0	0.319062	0	0	0	0	0.681571	0	0	0	17.4941	0.666117	0	0	0	0	1.78002	0	0	0	0	0	0	1.00619	0	0	0.23241	0	0	0	1.02112	0	0	0	0	1.27174	0	0	0	0	0	0
SRS049900	0	0	0	0	0	0	0	0	0.298483	0	0	0	0	0.0999059	0	0	0	89.7557	0	0	0	0	0	0.357819	0	0	0	0	0	0	0	0	0	0	0	0	0	0	0	0	0	2.44879	0.207231	0	0	0	0	0	0
SRS049959	0	0	0	0	0	0	0	0	6.70638	0	0	0	0	0	0.809829	0	0	28.1632	0.436695	0	0	0	0	1.63884	0	0	0	0	0	0	0	0	0	0.500542	0	0	0	2.24152	0	0	0	0	0.321992	0	0	0	0	0	0
SRS049995	0	0	0	0	0	0	0	0	6.67628	0	0	0	0	0	0	0	0	55.8116	5.60872	0	0	0	0	0.162615	0	0	0	0	0	0	0	0	0	0	0	0	0	0.720518	0	0	0	0	0.202619	0	0	0	0	0	0
SRS050299	0.474818	0	0	0	0	0	0	0.211462	3.9614	0	0	0	0	0	0	0	0	88.3701	0	0	0	0	0	0	0	0	0	0	0	0	0	0	0	0	0	0	0	0	0	0	0	0.519701	0	0	0	0	0	0	0
SRS050422	0	0	0	0	0	0	0	0	1.47099	0	0	0	0	4.53613	0.214517	0	0	48.2912	0.305499	0	0	0	0	9.3285	0	0	0	0	0	0	0	0	0	0.476088	0	0.221062	0.11164	2.84006	0	0	0	0	1.2528	0	0	0	0	0	0
SRS050752	0	0	0	0	0	0	0	1.08245	1.41129	0	0	0	0	0.302222	0	0	0	45.5916	8.91213	0	0	0	0	2.24661	0	0	0	0	0	0	0	0	0	0	0	0	0	0.950225	0	0	0	0	0.511518	0	0	0	0	0	0
SRS050925	0	0	0	0	0	0	0	0	6.61138	0	0	0	0	0	0.219004	0	0	67.7132	0	0	0	0	0	0.407956	0	0	0	0	0	0	0	0	0	0.193254	0	0	0	1.47215	0	0	0	0.73205	0.165438	0	0	0	0	0	0
SRS051031	0	0	0	0	0	0	0	0.17352	4.09916	0	0	0	0	0	0	0	0	68.2991	3.17731	0	0	0	0	0.590805	0	0	0	0	0	0	0	0	0	0	0	0	0	0.637142	0	0	0	1.02435	0.188942	0	0	0	0	0	0
SRS051882	0.473375	0	0	0	0	0	0	0	3.00244	0	0	0	0	0	0	0	0	73.3313	0	0	0	0	0	1.22341	0	0	0	0	0	0	0	0	0	0	0	0	0.283275	0.482043	0	0	0	0	0.360163	0	0	0	0	0	0
SRS052027	0.560598	0	0	0	0	0	0	0	0.274522	0	0	0	0	0	0	0	0	82.4818	1.28495	0	0	0	0	0.716219	0	0	0	0	0	0	0	0	0	0	0	0	0	0	0	0	0	0	0	0	0	0	0	0	0
SRS052697	0	0	0	0	0	0	0	0	4.72304	0	0	0	0	0.313297	0.315429	0	0	61.8032	4.24323	0	0	0	0	1.2612	0	0	0	0	0	0	0	0	0	0.211923	0	0	0.152262	2.35776	0	0	0	2.15624	0.501319	0	0	0	0	0	0
SRS053335	0	0	0	0	0	0	0	0	5.24779	0	0	0	0	0.439577	0	0	0	72.1811	0	0	0	0	0	0.212628	0	0	0	0	0	0	0	0	0	0	0	0	0	0	0	0	0	0	0.253429	0	0	0	0	0	0
SRS053398	0	0	0	0	0	0	0	0	6.61017	0	0	0	0	0	0	0	0	45.5569	3.63399	0	0	0	0	0.641315	0	0	0	0	0	0	0	0	0	0	0	0	0	0.113287	0	0	0	0	0.119898	0	0	0	0	0	0
SRS054590	0	0	0	0	0	0	0	0	3.94392	0	0	0	0	0	0	0	0	84.2341	0	0	0	0	0	1.90925	0	0	0	0	0	0	0	0	0	0.102329	0	0	0.132385	0	0	0	0	0.598412	0	0	0	0	0	0	0
SRS054956	0	0	0	0	0	0	0	0	1.09867	0	0	0	0	0.118095	0	0	0	74.3559	0	0	0	0	0	0.40066	0	0	0	0	0	0	0	0	0	0.258003	0	0	0.198715	1.05367	0	0	0	3.51939	0.170144	0	0	0	0	0	0
SRS055982	0	0	0	0	0	0	0	0	5.43519	0	0	0	0	0	0	0	0	83.1548	0.171831	0	0	0	0	0.929868	0	0	0	0	0	0	0	0	0	0.102137	0	0	0.150447	0.368077	0	0	0	0.227757	0.189385	0	0	0	0	0	0
SRS056259	0	0	0	0	0	0	0	0	1.03185	0	0	0	0	0.104874	0	0	0	82.6198	1.70274	0	0	0	0	0	0	0	0	0	0	0	0	0	0	0	0	0	0	0.255426	0	0	0	0	0	0	0	0	0	0	0
SRS056519	0	0	0	0	0	0	0	0	0.900419	0	0	0	0	0.409577	0	0	0	88.201	0.239268	0	0	0	0	0.0897601	0	0	0	0	0	0	0	0	0	0	0	0	0	0.103242	0	0	0	0	0	0	0	0	0	0	0
SRS057717	0	0	0	0	0	0	0	0	0	0	0	0	0	0.210083	0	0	0	90.4012	0	0	0	0	0	0.214884	0	0	0	0	0	0	0	0	0	0	0	0	0.0976618	0	0	0	0	0	0	0	0	0	0	0	0
SRS058723	0.221663	0	0	0	0	0	0	0	0.569116	0	0	0	0	0	0	0	0	89.5238	0	0	0	0	0	0	0	0	0	0	0	0	0	0	0	0	0	0	0	0	0	0	0	0	0	0	0	0	0	0	0
SRS058770	0	0	0	0	0	0	0	0	10.6809	0	0	0	0	0.452943	0	0	0	76.1163	1.17358	0	0	0	0	0.287615	0	0	0	0	0	0	0	0	0	0	0	0	0	0.110721	0	0	0	1.38787	0.105134	0	0	0	0	0	0
SRS062427	0	0	0	0	0	0	0	0.925864	4.72935	0	0	0	0	0	0	0	0	84.9366	0	0	0	0	0	0	0	0	0	0	0	0	0	0	0	0	0	0	0	0	0	0	0	0	0	0	0	0	0	0	0
SRS063985	0	0	0	0	0	0	0	0.978973	4.98229	0	0	0	0	0	0	0	0	44.6531	0.233672	0	0	0	0	1.11232	0	0	0	0	0	0	0	0	0	0.288403	0	0	0	0.530418	0	0	0	4.41057	0.284671	0	0	0	0	0	0
SRS064276	0	0	0	0	0	0	0	0.257782	8.55935	0	0	0	0	0.276913	0.403186	0	0	56.6727	0.253614	0	0	0	0	2.14795	0	0	0	0	0	0	0	0	0	0.288609	0	0	0.100424	2.05243	0	0	0	0.484995	1.09431	0	0	0	0	0	0
SRS064557	0	0	0	0	0	0	0	0	1.48692	0	0	0	0	0	0	0	0	87.7128	2.42574	0	0	0	0	0.101705	0	0	0	0	0	0	0	0	0	0	0	0	0	0	0	0	0	0	0	0	0	0	0	0	0
SRS064645	0	0	0	0	0	0	0	0	1.88045	0	0	0	0	0	0	0	0	81.2551	0	0	0	0	0	0.355444	0	0	0	0	0	0	0	0	0	0	0	0	0	0	0	0	0	3.02399	0	0	0	0	0	0	0
SRS065504	0	0	0	0	0	0	0	0.287391	1.62261	0	0	0	0	0	0	0	0	76.935	2.19838	0	0	0	0	0.845616	0	0	0	0	0	0	0	0	0	0	0	0	0.122414	0.582819	0	0	0	0	0.272697	0	0	0	0	0	0
SRS077730	0	0	0	0	0	0	0	0.346658	16.1652	0	0	0	0	0.10228	0	0	0	67.1162	0.459785	0	0	0	0	0.237496	0	0	0	0	0	0	0	0	0	0	0	0	0.256609	0.390573	0	0	0	0	0	0	0	0	0	0	0
SRS078176	0	0	0	0	0	0	0	0.203005	2.64513	0	0	0	0	0.178008	0	0	0	32.063	2.68972	0	0	0	0	0.456953	0	0	0	0	0	0	0	0	0	0	0	0	0	0.75659	0	0	0	0	0.173431	0	0	0	0	0	0
SRR413556	0	0	0	0	0	0	0	0	0	0	0	0	0	8.42972	0	0	0	68.2606	0	0	4.66618	0	0	2.26178	0	0	0	0	0	0	0	0	0	0	0.165164	0.10093	0	0.220271	0	0	0	0	0.214278	0	0	0	0	0	0
SRR413559	0	0	0	0	0	0	0	0	4.49069	0	0	0	0	0	0	0	0	78.0017	0.468165	0	0	0.341963	0	0.302764	0	0	0	0	0	0	0	0	0	0.435915	0.160544	0	0	0.644102	0	0	0	0	0	0	0	0	0	0	0
SRR413560	0	0	0	0	0	0	0	0	1.50073	0	0	0	0	2.06602	0	0	0	48.7941	0.238405	0	0	0	0	5.53562	0	0	0	0	0	0	0	0	0	0.57428	0.0915148	0	0	1.33371	0	0	0	0	0.546722	0	0	0	0	0	0
SRR413561	0.148767	0	0	0	0	0	0	0	1.73598	0	0	0	0	0.233584	0	0	0	12.693	0	0	2.95834	0	0	3.42535	0	0	0	0	0	0	0	0	0	0.150766	0.461943	1.90757	0	1.30695	0	0	0	21.2265	0	0	0	0	0	0	0.261017
SRR413562	0	0	0	0	0	0	0	0.889749	3.1775	0	0	0	0	1.12206	0	0	0	65.133	0.194368	0	0	0.0900761	0	1.40933	0	0	0	0	0	0	0	0.114284	0	0.423063	0.119298	0.108517	0	0.5258	0	0	0	0	0.110489	0	0	0	0	0	0
SRR413563	0	0	0	0	0	0	0	0	1.55997	0	0	0	0	0.312077	0	0	0	8.8922	0.429111	0	0	0	0	0.67912	0	0	0	0	0	0	0	0	0	0.215014	0	0.106592	0	0.148938	0	0	0	0	0	0	0	0	0	0	0
SRR413564	0	0	0	0	0	0	0	4.40016	8.04011	0	0	0	0	0.680449	0	0	0	43.3398	0	0	1.49819	0.856568	0	2.46367	0	0	0	0	0	0	1.46935	0	0	0.297476	0	0.318002	0	0.947935	0	0	0	0	0.362708	0	0	0	0	0	0.324693
SRR413565	0	0	0	0	0	0	0	0	0.511678	0	0	0	0	2.64623	0	0	0	61.3636	0.194603	0	6.09325	0	0	4.37972	0	0	0	0	0	0	0	0	0	1.66958	0.222067	0.389455	0	1.65651	0	0	0	0	0.427554	0	0	0	0	0	0
SRR413566	0	0	0	0	0	0	0	0	2.21331	0	0	0	0	0.436794	0	0	0	51.2514	0.251994	0	0	0.231004	0	0.836793	0	0	0	0	0	0	0	0	0	0.505884	0	0	0	0.522363	0	0	0	0	0.238019	0	0	0	0	0	0
SRR413567	0	0	0	0	0	0	0	0	0	0	0	0	0	0	0	0	0	35.6989	0	0	10.8396	0	0	1.51638	0	0	0	0	0	0	0	0	0	0	2.87179	3.26015	0.127283	0	0	0	0	0	0.437687	0	0	0	0	0	0.0855866
SRR413568	0	0	0	0	0	0	0	0	0.114465	0	0	0	0	0	0	0	0	24.9297	0	0	0	0.350727	0	0	0	0	0	0	0	0	0	0	0	0.785509	0	0	0	0.232714	0	0	0	0	0	0	0	0	0	0	0
SRR413569	0	0	0	0	0	0	0	0	7.20082	0	0	0	0	0.289931	0	0	0	59.0888	0.720593	0	2.25396	0.713186	0	0.744021	0	0	0	0	0	0	0	0	0	0.175998	0	0.400216	0.479314	1.23443	0	0	0	0	0.346483	0	0	0	0	0	0
SRR413570	0	0	0	0	0	0	0	0.638625	1.1272	0	0	0	0	0	0.750756	0	0	61.1427	0	0	0	0.188569	0	0.574015	0	0	0	0	0	0	0	0	0	0	1.90085	0	3.60267	0	0	0	0	0	0.303516	0	0	0	0	0	0
SRR413571	0	0	0	0	0	0	0	0	0	0	0	0	0	0	0	0	0	7.80152	0	0	3.44665	0	0	0	0	0	0	0	0	0	0	0.354325	0	0	0.640767	0	0	0	0	0	0	0	0	0	0	0	0	0	0.147066
SRR413572	0	0	0	0	0	0	0	0	0.796469	0	0	0	0	0	0.127415	0	0	39.2967	0.137741	0	0	0.854328	0	0.270659	0	0	0	0	0	0	0	0	0	0.227009	0.272562	0	0	0.632092	0	0	0	0	0	0	0	0	0	0	0
SRR413573	0	0	0	0	0	0	0	0	0	0	0	0	0	0	0	0	0	29.1262	0	0	10.2341	0	0	0.173248	0	0	0	0	0	0	0	0	0	1.00606	0	0	0.262655	0.31449	0	0	0	0	0	0	0	0	0	0	0.331222
SRR413574	0	0	0	0	0	0	0	0	2.42809	0	0	0	0	0.71459	0.138228	0	0	57.5674	0	0	0	0.934464	0	1.25326	0	0	0	0	0	0	0	0	0	0	0.304534	0	0.224414	0.619743	0	0	0	0	0	0	0	0	0	0	0
SRR413575	0	0	0	0	0	0	0	0	4.22123	0	0	0	0	0.137654	0.146484	0	0	65.9845	0.479386	0	0	0.286148	0	1.10472	0	0	0	0	0	0	0	0	0	0.466643	0.160104	0	0	0.726647	0	0	0	0	0.161736	0	0	0	0	0	0
SRR413576	0	0	0	0	0	0	0	0	5.86427	0	0	0	0	0	0	0	0	18.193	0.425376	0	0.315377	0.187869	0	0.156229	0	0	0	0	0	0	0	0	0	0.372997	0	0	0	1.1328	0	0	0	0	0	0	0	0	0	0	0
SRR413577	0	0	0	0	0	0	0	0	0.388491	0	0	0	0	0.337485	0	0	0	80.4205	0	0	0.731165	0	0	1.48173	0	0	0	0	0	0	0	0	0	0.232975	1.38855	0	0.224478	0	0	0	0	0	0	0	0	0	0	0	0
SRR413579	0	0	0	0	0	0	0	0	5.65409	0	0	0	0	0.313063	0	0	0	60.778	0.10989	0	0	0.139872	0	1.23097	0	0	0	0	0	0	0	0	0	0.176371	0	0	0	0.211222	0	0	0.111131	0	0.0960869	0	0	0	0	0	0
SRR413580	0	0	0	0	0	0	0	0	5.33236	0	0	0	0	0.582334	0	0	0	55.636	0	0	1.05234	0.223568	0	1.00443	0	0	0	0	0	0	0	0	0	0.413021	0	0.158719	0	4.42582	0	0	0	0.85094	0.312346	0	0	0	0	0	0
SRR413581	0	0	0	0	0	0	0	0	0.591219	0	0	0	0	0	0	0	0	40.775	0.554257	0	0	0.179732	0	1.29213	0	0	0	0	0	0	0	0	0	0.708489	0.15973	0	0	2.14436	0	0	0	0	0.19089	0	0	0	0	0	0
SRR413582	0	0	0	0	0	0	0	0	7.05376	0	0	0	0	0	0	0	0	21.5045	0	0	0.198029	0.296159	0	0.345723	0	0	0	0	0	0	0.214266	0	0	0	0	0	0.304379	0.890625	0	0	0	0	0	0	0	0	0	0	0
SRR413583	0	0	0	0	0	0	0	0	1.98221	0	0	0	0	1.87435	0	0	0	35.5815	0.728585	0	2.707	0.185577	0	1.54819	0	0	0	0	0	0	0	0	0	1.09881	0	0	0	2.56054	0	0	0	0	0.816788	0	0	0	0	0	0
SRR413584	0	0	0	0	0.254222	0	0	0	12.2183	0	0	0	0	0.406579	0.24784	0	0	56.2446	0.389014	0	0	0.224861	0	1.26303	0	0	0	0	0	0	0	0	0	0.274583	0	0	0	1.01881	0	0	0	0	0.179401	0	0	0.204138	0	0	0
SRR413585	0	0	0	0	0	0	0	0	6.78485	0	0	0	0	0	0	0	0	50.1298	0.156091	0	0	0	0	0.372936	0	0	0	0	0	0	0	0	0	0.187699	0	0	0	0.210449	0	0	0.182428	0	0	0	0	0	0	0	0.255828
SRR413586	0	0	0	0	0	0	0	0.132787	12.9479	0	0	0	0	0.551511	0.269968	0	0	43.3535	1.56116	0	0.323766	0.775872	0	1.98429	0	0	0	0	0	0	0	0	0	0.819502	0	0.212539	0.852384	2.29959	0	0	0	0	0.276952	0	0	0	0	0	0.376203
SRR413587	0	0	0	0	0	0	0	0	0.936137	0	0	0	0	0	0	0	0	71.7627	0	0	0	0.168985	0	0.39437	0	0	0	0	0	0	0	0	0	0.122478	0	0.0915192	0	0	0	0	0.148314	0	0	0	0	0	0	0	0
SRR413588	0	0	0	0	0	0	0	0	4.51465	0	0	0	0	0.724556	0	0	0	30.151	0.711215	0	1.66471	0	0	0.572085	0	0	0	0	0	0	0	0	0	0.631456	0	0.154303	0	0.360308	0	0	0	0	0.200883	0	0	0	0	0	0
SRR413589	0	0	0	0	0	0	0	0	2.09707	0	0	0	0	0.301181	0.174888	0	0	54.1972	0.808238	0	0	0.234099	0	2.53997	0	0	0	0	0	0	0	0	0	0.192068	0.195342	0.212809	3.08497	1.2338	0	0	0	0	0.373774	0	0	0	0.259905	0	0
SRR413590	0	0	0	0	0	0	0	0	1.22959	0	0	0	0	0	0	0	0	11.7943	0.351779	0	0	0	0	0.346132	0	0	0	0	0	0	0	0	0	0.272114	0	0	0	0.62803	0	0	0	0	0	0	0	0	0	0	0
SRR413591	0	0	0	0	0	0	0	0	6.48386	0	0	0	0	0.431271	0.166536	0	0	73.1926	0.142366	0	0	0.453571	0	0.722176	0	0	0	0	0	0	0	0	0	0.160802	0.18338	0	0.360231	0.775622	0	0	0.10698	0	0.258245	0	0	0	0	0	0
SRR413592	0	0	0	0	0	0	0	0	0	0	0	0	0	0.649618	0	0	0	63.5801	0	0	0.434663	0.252925	0	2.62514	0	0	0	0	0	0	0	0	0	0.462775	1.4301	0	1.39627	0.454163	0	0	0	0	0.191451	0	0	0	0	0	0
SRR413593	0	0	0	0	0	0	0	0	0	0	0	0	0	0	0	0	0	40.8222	0	0	0.669247	0	0	0.65689	0	0	0	0	0	0	0	0	0	0.58549	0	0	0	0.427425	0	0	0	0	0.10264	0	0	0	0	0	0
SRR413594	0	0	0	0	0	0	0	0	0.397449	0	0	0	0	0	0	0	0	70.4684	0.157294	0	0.667044	0	0	0.28736	0	0	0	0	0	0	0	0	0	0.565178	0.712924	0	0.184667	0	0	0	0	0	0	0	0	0	0	0	0
SRR413595	0	0	0	0	0	0	0	0	0	0	0	0	0	9.94225	0	0	0	0.734716	0	0	1.45162	0	0	1.03971	0	0	0	0	0	0	0	0	0	0.269556	0	0.156001	0	0.175559	0	0	0	0	0	0	0	0	0	0	0
SRR413596	0	0	0	0	0	0	0	0	3.79087	0	0	0	0	1.23057	0	0	0	71.6234	0.857344	0	0.203848	0.151334	0	0.677863	0	0	0	0	0	0	0	0	0	0.217255	0	0	0	0.504251	0	0	0	0	0	0	0	0	0	0	0
SRR413597	0	0	0	0	0	0	0	0	0	0	0	0	0	0.986413	0.387463	0	0	72.5138	0	0	0.303787	0.497378	0	2.02222	0	0	0	0	0	0	0	0	0	1.09964	1.05666	0	0	0.294916	0	0	0	0	0	0	0	0	0	0	0.151792
SRR413598	0	0	0	0	0	0	0	0.227558	6.02869	0	0	0	0	0.522546	0.19766	0	0	32.4466	0.131663	0	0	0	0	2.77181	0	0	0	0	0	0	0	0	0	0.353735	0.217876	0.414903	0.808251	1.65126	0	0	0.470114	7.1109	0.599684	0	0	0	0	0	0.240056
SRR413599	0	0	0	0	0	0	0	0	0.126072	0	0	0	0	0.83394	0.1681	0	0	77.3751	0	0	0.950661	0.669228	0	1.71646	0	0	0	0	0	0	0	0	0	0.578579	0.235506	0.367325	0	0.99494	0	0	0	0	0.180502	0	0	0	0	0	0
SRR413600	0	0	0	0	0	0	0	0	5.27426	0	0	0	0	0	0	0	0	77.709	0.218253	0	0	0.171897	0	0.937474	0	0	0	0	0	0	0	0	0	0.120225	0	0	0.376929	1.17212	0	0	0	0	0	0	0	0	0	0	0
SRR413601	0	0	0	0	0	0	0	0	0.571244	0	0	0	0	0	0	0	0	72.1751	0.144683	0	0	0.172439	0	0	0	0	0	0	0	0	0	0	0	0.100751	0.124135	0	0.0969653	0	0	0	0.0828407	0	0	0	0	0	0	0	0
SRR413602	0	0	0	0	0	0	0	0	1.92135	0	0	0	0	4.62851	0	0	0	61.9657	0	0	1.12675	0	0	1.98982	0	0	0	0	0	0	0	0	0	0.981728	0	0	0	3.07121	0	0	0	0	0.465678	0	0	0	0	0	0
SRR413603	0	0	0	0	0	0	0	0	4.33602	0	0	0	0	0	0	0	0	69.2816	0	0	0	0.406178	0	0	0	0	0	0	0	0	0	0	0	0.0913022	0.7535	0	0.222518	0.0990324	0	0	0.128217	0	0.0913811	0	0	0	0	0	0.0978879
SRR413606	0	0	0	0	0	0	0	0	0.185737	0	0	0	0	0.980144	0	0	0	59.8992	0	0	0	0.178437	0	1.27046	0	0	0	0	0	0	0	0	0	0.867701	0.114493	0	0	0.531793	0	0	0	0	0.151968	0	0	0	0	0	0
SRR413608	0	0	0	0	0	0	0	0	0	0	0	0	0	0	0	0	0	72.8534	0	0	0	0	0	0	0	0	0	0	0	0	0	0.176639	0	0.290065	3.43762	0	0.646683	0	0	0	0	2.09423	0	0	0	0	0	0	0
SRR413609	6.19744	0	0	0	0	0	0	0	0	0	0	0	0	2.0906	0	0	0	21.1182	0	0	0.486846	0	0	0.541287	0	0	0	0	0	0	0	0	0	0.459949	0	0	0.204456	0.460715	0	0	0	0	0.198936	0	0	0	0	0	0
SRR413610	0	0	0	0	0	0	0	0	2.31445	0	0	0	0	5.39939	0	0	0	21.9728	0	0	0.141176	0.145905	0	2.11555	0	0	0	0	0	0	0	0	0	0.170678	1.03626	0	0.190347	0.650049	0	0	0	0.0902068	0.317844	0	0	0.125628	0	0	0
SRR413611	0	0	0	0	0	0	0	0	0.153313	0	0	0	0	0	0	0	0	15.1592	0	0	0	0	0	0.149332	0	0	0	0	0	0	0	0	0	0.421432	0	0	0	0.413938	0	0	0	0	0	0	0	0	0	0	0
SRR413612	0	0	0	0	0	0	0	0	3.30823	0	0	0	0	0.636669	0.161491	0	0	40.6934	0.810846	0	0.205206	0	0	3.29866	0	0	0	0	0	0	0	0	0	0.189994	0.290285	0.39522	0	5.8208	0	0	0.255123	0	0.266442	0	0	0	0	0	0
SRR413613	0	0	0	0	0	0	0	0	16.7095	0	0	0	0	0.96924	0.227619	0	0	47.131	0	0	0.778246	0.245088	0	1.2119	0	0	0	0	0	0	0	0	0	0.217626	0	0	0	7.17303	0	0	0	0	0.156714	0	0	0	0	0	0
SRR413614	0	0	0	0	0	0	0	0.127925	3.34045	0	0.167165	0	0	0	0.137241	0	0	56.269	0.169597	0	0	0.171901	0	1.03173	0	0	0	0	0	0	0	0	0	0.479536	0	0	0	3.95612	0	0	0.468298	0	0	0	0	0	0	0	0.171219
SRR413615	0	0	0	0	0.271151	0	0	0.239911	1.37669	0	0	0	0	1.16364	0.189804	0	0	47.7425	0.166975	0	4.51895	0.34273	0	2.82956	0	0	0	0	0	0	0	0	0	0.156467	0.260615	0	0	0.722388	0	0	0	0	4.95256	0	0	0	0	0	0.167968
SRR413616	0	0	0	0	0	0	0	0	1.96181	0	0	0	0	0.818097	0	0	0	59.6395	0.228084	0	0	0	0	1.5145	0	0	0	0	0	0	0	0	0	0.990533	0	0	0	1.42373	0	0	0	0	0.18818	0	0	0	0	0	0
SRR413617	0	0	0	0	0	0	0	0	0.770017	0	0	0	0	1.02619	0.108985	0	0	42.1057	0	0	0.961715	0	0	8.92942	0	0	0	0	0	0	0	0	0	0.224391	0.117523	0.104294	0.34704	1.71714	0	0	0	0	0.935025	0	0	0	0	0	0
SRR413618	0	0	0	0	0	0	0	0	1.02779	0	0	0	0	0.706777	0.152154	0	0	81.6217	0.157173	0	0.464287	0.225516	0	0	0	0	0	0	0	0	0	0	0	0.918441	1.59483	0	0.684062	0	0	0	0	0	0.0823436	0	0	0.211125	0	0	0
SRR413619	0	0	0	0	0	0	0	0	2.32485	0	0	0	0	1.23731	0	0	0	70.3661	0.234656	0	0.12038	0.16782	0	0.965629	0	0	0	0	0	0	0	0	0	0.230417	0	0	0	0.698114	0	0	0	0	0.194303	0	0	0	0	0	0
SRR413620	0	0	0	0	0	0	0	0	0	0	0	0	0	1.0991	0	0	0	63.9144	0	0	0.254768	0	0	1.11588	0	0	0	0	0	0	0	0	0	0.784206	0.872827	0.349459	0.561235	0	0	0	0	0	0	0	0	0	0	0	0
SRR413621	0	0	0	0	0	0	0	0	8.69952	0	0	0	0	0.223437	0.0994773	0	0	67.1854	0.14184	0	0	0.640316	0	0.519586	0	0	0	0	0	0	0	0	0	0.106602	0.166414	0	0	0.706177	0	0	0	0	0	0	0	0	0	0	0
SRR413622	0	0	0	0	0	0	0	0	0.260758	0	0	0	0	0.990822	0	0	0	68.2431	0	0	0.552876	0.252214	0	1.71199	0	0	0	0	0	0	0	0	0	0.451444	0.33403	0	0.511165	0.883084	0	0	0	0	0.153246	0	0	0.137835	0	0	0
SRR413623	0	0	0	0	0.216703	0	0	1.32703	6.87207	0	0	0	0	1.38857	0.134546	0	0	52.6884	0.689782	0	0.804449	0.214714	0	2.87702	0	0	0	0	0	0	0	0	0	0.601808	0.179314	0.219783	0	2.02262	0	0	0	0	0.236819	0	0	0	0	0	0
SRR413624	0	0	0	0	0	0	0	0	3.59514	0	0	0	0	0.0943351	0.124857	0	0	53.351	0.995107	0	0	0.109943	0	0.882201	0	0	0	0	0	0	0	0	0	0.247992	0	0	0	1.70745	0	0	0.493137	0	0.101452	0	0	0	0	0	0
SRR413625	0	0	0	0	0	0	0	0	12.3997	0	0	0	0	0	0.217562	0	0	47.0712	1.09353	0	0.863681	0	0	0.988322	0	0	0	0	0	0	0	0	0	0.483347	0	0	0	1.72426	0	0	0	0	0	0	0	0	0	0	0.388459
SRR413626	0	0	0	0	0	0	0	0	4.97111	0	0	0	0	0.902406	0.276921	0	0	46.617	0	0	0.22728	0	0	1.30526	0	0	0	0	0	0	0	0	0	0.230525	0.133411	0	0.196567	0.921331	0	0	0.616377	0	0.135789	0	0	0	0	0	0
SRR413627	0	0	0	0	0	0	0	0	1.16778	0	0	0	0	2.57046	0	0	0	56.251	0.184749	0	0.195688	0.235942	0	1.1448	0	0	0	0	0	0	0	0	0	1.63504	0.123821	0	0	0.935555	0	0	0	0	0.226591	0	0	0	0	0	0
SRR413628	0	0	0	0	0	0	0	0	0.956701	0	0	0	0	1.1981	0	0	0	39.8706	0.143882	0	0	0	0	1.26799	0	0	0	0	0	0	0	0	0	0.334213	0.148145	0	0	2.90617	0	0	0	0	0.151034	0	0	0	0	0	0
SRR413629	0	0	0	0	0	0	0	2.70804	4.33659	0	0	0	0	0.798169	0	0	0	75.2301	0	0	0.131954	0.2973	0	1.51905	0	0	0	0	0	0	0	0	0	0.221838	0.111465	0	0	0.358719	0	0	0	0	0.174136	0	0	0	0	0	0
SRR413630	0	0	0	0	0	0	0	0	1.06004	0	0	0	0	0.414473	0	0	0	25.6613	0.568397	0	0.412051	0	0	1.47892	0	0	0	0	0	0	0	0	0	0.581271	0	0	0	0.713405	0	0	0	0	0.258715	0	0	0	0	0	0
SRR413631	0	0	0	0	0	0	0	0.930765	1.00789	0	0	0	0	0	0	0	0	9.1166	0	0	1.27632	0	0	0.378366	0	0	0	0	0	0	0	0	0	0.335992	0	0	0	1.33283	0	0	0.27567	0	0.281692	0	0	0	0	0	0
SRR413632	0	0	0	0	0	0	0	0	1.53586	0	0	0	0	0	0	0	0	15.3335	0.203933	0	0	0.484242	0	0.837372	0	0	0	0	0	0	0	0	0	0.389994	0	0	0	2.20641	0	0	0	0	0.196582	0	0	0	0	0	0.427177
SRR413633	0	0	0	0	0	0	0	0	0.411109	0	0	0	0	5.19419	0	0	0	49.3183	0.188362	0	0	0	0	4.91452	0	0	0	0	0	0	0	0	0	0.605631	0	0	0	1.08246	0	0	0	0	0.4187	0	0	0	0	0	0
SRR413634	0	0	0	0	0	0	0	0	2.34115	0	0	0	0	0.0936752	0	0	0	37.0461	0.366919	0	0	0.231419	0	0.395734	0	0	0	0	0	0	0	0	0	0.221417	0	0	0	0.768582	0	0	0	0	0.0953106	0	0	0	0	0	0
SRR413635	0	0	0	0	0	0	0	0	0	0	0	0	0	2.56577	0	0	0	0.314298	0	0	16.5995	0	0	5.39586	0	0	0	0	0	0	0	0	0	0.289105	14.7058	0	4.2752	0.231432	0	0	0	2.68078	0	0.196025	0	0	0	0	0
SRR413636	0	0	0	0	0	0	0	0	0	0	0	0	0	0	0	0	0	0	0	0	0	0	0	0	0	0	0	0	0	0	0	0	0	0.276362	0	0	0	3.60669	0	0	0	0	0	0	0	0	0	0	0
SRR413637	0	0	0	0	0	0	1.17058	0	0	0	0	0	0	12.8564	0	0	0	43.1387	0	0	0.546316	0	0	1.36828	0	0	0	0	0	0	0	0	0	1.25474	0	0	0	1.17817	0	0	0	0	0.312828	0	0	0	0	0	0
SRR413638	0	0	0	0	0	0	0	0	0.18074	0	0	0	0	0.199457	0	0	0	2.72529	0	0	0.580915	0	0	0.239892	0	0	0	0	0	0	0	0	0	0.249908	0	0	0	0.261553	0	0	0	0	0	0	0	0	0	0	0
SRR413639	0	0	0	0	0	0	0	0	0.332613	0	0	0	0	23.0169	0	0	0	22.5834	0.296119	0	3.88366	0	0	3.76666	0	0	0	0	0	0	0	0	0	2.04221	0.928247	0.354948	0	0.993605	0	0	0	0	0.442317	0	0	0	0	0	0.226563
SRR413700	0	0	0	0	0	0	0	0	0.28269	0	0	0	0	1.19577	0	0	0	50.3486	0	0	0.0883228	0	0	1.9854	0	0	0	0	0	0	0	0	0	0.649493	0.351065	0	0	2.2048	0	0	0	0	0.246033	0	0	0	0	0	0
SRR413701	0	0	0	0	0	0	0	0	11.9576	0	0	0	0	0.380144	0.133499	0	0	41.9459	0.288066	0	7.3105	0.265697	0	1.86501	0	0	0	0	0	0	0	0	0	0.314682	0.281997	0.65649	0	1.4432	0	0	0	0	0.164391	0	0	0	0	0	0.193133
SRR413702	0	0	0	0	0	0	0	0	5.37231	0	0	0	0	0	0.180921	0	0	43.0558	1.54575	0	0	0.135991	0	0.928429	0	0	0	0	0	0	0	0	0	0.2652	0	0	1.33109	0.825531	0	0	0	0	0.287863	0	0	0	0	0	0.239109
SRR413703	0	0	0	0	0	0	0	0	0.17087	0	0	0	0	14.63	0	0	0	40.8947	0	0	0	0	0	5.93298	0	0	0	0	0	0	0	0	0	0.997027	0	0	0.129629	3.43763	0	0	0	0	0.972407	0	0	0	0	0	0
SRR413704	0	0	0	0	0	0	0	0	0.19303	0	0	0	0	0.107353	0	0	0	66.9447	0.131989	0	0	0.085942	0	0	0	0	0	0	0	0	0	0	0	0	15.4726	0	0.214232	0	0	0	0	0	0	0	0	0.0843323	0	0	0
SRR413705	4.56802	0	0	0	0	0	0.11907	0	0	0	0	0	0	0.882329	0	0	0	11.5789	0	0	36.2747	0	0	1.46972	0	0	0	0	0	0	0	0	0	0.461662	0	0.52585	0.356863	1.13686	0	0	0	0	0.149614	0	0	0	0	0	0
SRR413706	0	0	0	0	0	0	0	0	0	0	0	0	0	0.471253	0.350861	0	0	45.0146	0.300732	0	10.796	0.292249	0	0.28299	0	0	0	0	0	0	0	0	0	0.512533	0.455134	0.19668	0	0	0	0	0	1.37478	0.0892033	0	0	0	0	0	0.100509
SRR413707	0	0	0	0	0	0	0	0	0.324183	0	0	0	0	3.01001	0	0	0	63.3706	0.179233	0	1.65284	0	0	1.68883	0	0	0	0	0	0	0	0	0	0.856027	0	0	0.195468	0.791294	0	0	0	0	0.172422	0	0	0	0	0	0
SRR413708	0	0	0	0	0	0	0	0	0	0	0	0	0	3.36154	0	0	0	69.6498	0	0	2.70268	0.268221	0	4.84001	0	0	0	0	0	0	0	0	0	1.20185	0	0.0998374	0.404079	0.783799	0	0	0	0	0.46943	0	0	0	0	0	0
SRR413709	6.25035	0	0	0	0	0	0	0	5.81808	0	0	0	0	0.394567	0.16037	0	0	39.5402	2.2143	0	3.76206	0.290506	0	1.56069	0	0	0	0	0	0	0	0	0	0.615216	1.0234	0.215489	0	2.16	0	0	0	0	0.451848	0	0	0.0986367	0	0	0
SRR413710	0	0	0	0	0	0	0	0	11.0029	0	0	0	0	0	0.447864	0	0	67.492	1.93426	0	0	0.355782	0	1.36212	0	0	0	0	0	0	0	0	0	0.137275	0	0	0	0.597147	0	0	0.248223	0	0	0	0	0	0	0	0
SRR413711	0.228715	0	0	0	0	0	0	0	6.97597	0	0	0	0	0.294138	0.161429	0	0	46.1288	0	0	0	0.595705	0	2.04229	0	0	0	0	0	0	0	0	0	0.208395	0	0.772137	0	1.18088	0	0	0.673052	0.528477	0.232932	0	0	0	0.477218	0	0.199676
SRR413712	0	0	0	0	0	0	0	0	2.01598	0	0	0	0	0.195352	0	0	0	48.047	0.13115	0	0	0.16618	0	0.640209	0	0	0	0	0	0	0	0	0	0.352278	0	0	0	0.533909	0	0	0	0	0	0	0	0	0	0	0
SRR413713	0	0	0	0	0	0	0	0	0.355823	0	0	0	0	0.514508	0	0	0	78.354	0.152739	0	1.04308	0.095054	0	2.8814	0	0	0	0	0	0	0	0	0	0.656922	1.77039	0	1.21825	0	0	0	0	0	0	0	0	0.0766712	0	0	0
SRR413714	0	0	0	0	0.150745	0	0	0	1.1235	0	0	0	0	0.862493	0	0	0	30.9104	0.64877	0	0	0.503226	0	1.99372	0	0	0	0	0	0	0	0	0	0.258454	0	0	0	7.78687	0	0	0.984919	0	0.614159	0	0	0	0	0	0.666333
SRR413715	0	0	0	0	0	0	0	0	0	0	0	0	0	1.14261	0	0	0	6.40178	0	0	13.7334	0	0	0	0	0	0	0	0	0	0	0	0	0.414575	0	0.226823	0	0.538791	0	0	0	0	0	0	0	0	0	0	0
SRR413716	0	0	0	0	0	0	0	0	2.14841	0	0	0	0	0	0	0	0	5.24821	0	0	0	0	0	0	0	0	0	0	0	0	0	0	0	0	0	0	0	0	0	0	0	1.56881	0.116343	0	0	0	0	0	0
SRR413717	1.59589	0	0	0	0	0	0	0	0.395489	0	0	0	0	0.29416	0	0	0	42.0882	0	0	0	0.262035	0	0.762144	0	0	0	0	0	0	0	0	0	0	0.104538	0	0	0	0	0	0	0	1.13724	0	0	0	0	0	0
SRR413718	0	0	0	0	0	0	0	0	0.790394	0	0	0	0	0.108928	0.343901	0	0	46.8756	0	0	0.259908	0.0982756	0	1.46505	0	0	0	0	0	0	0	0	0	1.14231	2.50969	0.779507	2.74837	0.473579	0	0	0.316179	1.23576	0.361793	0	0	0.175826	0	0	0.262472
SRR413719	0	0	0	0	0	0	0	0	0	0	0	0	0	0.141102	0.158098	0	0	24.7887	0	0	1.53381	0	0	1.9707	0	0	0	0	0	0	0	0	0	0.511417	46.4673	0	1.72038	0.569232	0	0	0	0	0.269742	0	0	0	0	0	0.198423
SRR413720	0	0	0	0	0	0	0	0	5.44091	0	0	0	0	1.49524	0.246706	0	0	65.6295	1.03728	0	0.325533	0.360739	0	1.08249	0	0	0	0	0	0	0	0	0	0.474629	0	0	0	0.988261	0	0	0	0	0.193946	0	0	0	0	0	0.388018
SRR413721	0	0	0	0	0	0	0	0	0.378951	0	0	0	0	1.87348	0	0	0	58.4752	0.133685	0	3.51943	0	0	0.485771	0	0	0	0	0	0	0	0	0	1.21319	0.0908138	0	0	0.460894	0	0	0	0.173161	0.157539	0	0	0	0	0	0
SRR413722	0	0	0	0	0	0	0	0	1.12513	0	0	0	0	1.28046	0	0	0	56.2249	0	0	1.46192	0.242753	0	2.74677	0	0	0	0	0	0	0	0	0	0.549347	0	0.992185	0	0.417965	0	0	0	0	0.198747	0	0	0	0	0	0
SRR413723	0	0	0	0	0	0	0	0	0.862357	0	0	0	0	0.735555	0	0	0	55.7186	2.05949	0	0	0	0	1.50872	0	0	0	0	0	0	0	0	0	3.71556	0.716517	0	0	1.10496	0	0	0	0	0.157084	0	0	0	0	0	0.257322
SRR413724	0	0	0	0	0.14862	0	0	0	10.1285	0	0	0	0	1.24673	0.649114	0	0	18.5199	0.421888	0	1.90844	0.696242	0	7.27767	0	0	0	0	0	0	0	0	0	0.506213	0	0	0	3.91149	0	0	0.873323	0	0.340811	0	0	0	0	0	0.447065
SRR413725	0	0	0	0	0	0	0	0	0.550743	0	0	0	0	0.275522	0	0	0	29.3237	0	0	0	0.130144	0	0.490861	0	0	0	0	0	0	0	0	0	0.258154	0	0	0	0.141372	0	0	0	0	0.230519	0	0	0	0.248229	0	0
SRR413726	0	0	0	0	0	0	0	0	0.201392	0	0	0	0	0.449684	0	0	0	32.9689	0.436681	0	0.116381	0	0	1.0567	0	0	0	0	0	0	0	0	0	0.284285	0	0.113183	0	0.26419	0	0	0	0	0.0988465	0	0	0	0	0	0
SRR413727	0.211235	0	0	0	0	0	0	0	6.80438	0	0	0	0	0.655929	0	0	0	61.4802	3.0601	0	1.40574	0.481806	0	2.45293	0	0	0	0	0	0	0	0	0	0.303196	0	0.0933058	0	0	0	0	0	0	0	0	0	0	0	0	0
SRR413728	0	0	0	0	0	0	0	0	0.905045	0	0	0	0	0	0.198613	0	0	78.7177	0.267783	0	0.104744	0	0	1.13034	0	0	0	0	0	0	0	0	0	1.40106	0.463621	0	0.116339	0	0	0	0	0	0	0	0	0	0	0	0
SRR413729	0	0	0	0	0	0	0	11.2066	5.87445	0	0	0	0	0.764643	0.172609	0	0	35.7719	0.306578	0	0	0.523893	0	1.33938	0	0	0	0	0	0	0	0	0	0.358072	0.572652	0.296315	2.47471	4.56008	0	0	0	0	0.468792	0	0	0	0	0	0.23527
SRR413730	0	0	0	0	0	0	0	0	5.06259	0	0	0	0	0.27478	0	0	0	74.053	0.180692	0	0	0.648921	0	0	0	0	0	0	0	0	0	0	0	0.116955	0	0	0	0.103662	0	0	0	0	0	0	0	0	0	0	0
SRR413731	0	0	0	0	0	0	0	0	0	0	0	0	0	0.438735	0	0	0	88.4107	1.77224	0	0.441118	0.854024	0	0.481153	0	0	0	0	0	0	0	0	0	0.162131	0.226559	0	0	0.212936	0	0	0	0	0	0	0	0	0	0	0
SRR413732	0.72114	0	0	0	0	0	0	0	0.324028	0	0	0	0	0.404219	0	0	0	38.7893	0	0	28.3086	0	0	2.72011	0	0	0	0	0	0	0	0	0	0.256451	0	0.253477	0	1.10215	0	0	0	0	0.207064	0	0	0	0	0	0
SRR413733	0	0	0	0	0	0	0	0	0	0	0	0	0	1.65642	0.166182	0	0	60.2556	0	0	0.288024	0.315194	0	1.41522	0	0	0	0	0	0	0	0	0	0.28811	1.29161	0	0.746984	1.0653	0	0	0	0.0846615	0.161485	0	0	0.149184	0	0	0
SRR413734	1.28302	0	0	0	0	0	0	0	15.1314	0	0	0	0	0.11727	0.154043	0	0	49.8148	0	0	2.81323	0.923189	0	10.2323	0	0	0	0	0	0	0	0	0	0	0.994019	1.3443	0.270351	0.456677	0	0	0	0	0.509767	0	0	0	0	0	0
SRR413735	0	0	0	0	0	0	0	0.416104	0.732641	0	0	0	0	5.48006	0	0	0	54.7907	0	0	0.69407	0.165658	0	2.53992	0	0	0	0	0	0	0	0	0	0.688629	0	0.124397	0	3.01518	0	0	0	0	0.130277	0	0	0	0	0	0
SRR413736	0	0	0	0	0	0	0	0	2.88979	0	0	0	0	1.67933	0	0	0	79.0957	0	0	0.39308	0.297523	0	1.21223	0	0	0	0	0	0	0	0	0	0	0.0900473	0	0	0.163567	0	0	0	0	0.192886	0	0	0	0	0	0
SRR413737	0	0	0	0	0	0	0	0	0.342044	0	0	0	0	0.662084	0	0	0	18.0821	0	0	0	0	0	1.34802	0	0	0	0	0	0	0	0	0	1.74184	0.310876	0	0	0.396649	0	0	0	0	0	0	0	0	0	0	0
SRR413738	0	0	0	0	0	0	0	0	2.18642	0	0	0	0	0.129132	0.182904	0	0	38.5184	0	0	14.3838	0	0	0.547875	0	0	0	0	0	0	0	0	0	0.375114	2.56425	0.404251	8.46033	0	0	0	0	0	0	0	0	1.04702	0	0	0.493931
SRR413739	0	0	0	0	0	0	0	2.00092	6.1044	0	0	0	0	1.87249	0	0	0	59.4883	2.11796	0	0	0	0	1.08048	0	0	0	0	0	0	0	0	0	0.310566	0	0	0	3.56702	0	0	0.553836	0	0.17942	0	0	0	0	0	0
SRR413740	0	0	0	0	0	0	0	0	5.16513	0	0	0	0	0.312088	0	0	0	63.0095	1.63191	0	0	0.1367	0	0.434011	0	0	0	0	0	0	0	0	0	0.297842	0	0	0	0.469037	0	0	0	0	0.112445	0	0	0	0.111766	0	0
SRR413741	0	0	0	0	0	0	0	0	1.5526	0	0	0	0	0	0	0	0	53.0385	0.185797	0	24.7892	0	0	1.70727	0	0	0	0	0	0	0	0	0	0.103963	0.0857624	0.0961664	0	0.397737	0	0	0	0	0.330529	0	0	0	0	0	0
SRR413742	0	0	0	0	0	0	0	0	0.840102	0	0	0	0	4.29198	0	0	0	50.6441	0.12331	0	0	0	0	9.8124	0	0	0	0	0	0	0	0	0	0.471562	0	0	0.206197	1.37349	0	0	0	0	0.764043	0	0	0	0	0	0
SRR413743	0	0	0	0	0	0	0	0	2.09528	0	0	0	0	1.25313	0	0	0	44.1476	0.950857	0	0.852705	0	0	3.89888	0	0	0	0	0	0	0	0	0	0.406793	0.165027	0	0	1.05818	0	0	0	0	1.10646	0	0	0	0	0	0
SRR413744	0	0	0	0	0	0	0	0	1.88729	0	0	0.205902	0	0.691899	0	0	0	36.0576	0.342947	0	0	0.121927	0	4.65119	0	0	0	0	0	0	0	0	0	0.261038	0.222284	0.159571	0	2.19507	0	0	0.178139	0.723016	0.448428	0	0	0	0.520974	0	0
SRR413745	0	0	0	0	0	0	0	2.21003	3.11659	0	0	0	0	0.474953	0	0	0	35.7623	0	0	0.296482	0.332954	0	6.64684	0	0	0	0	0	0	1.86299	0	0	0.232284	0.432404	0.17917	0	2.12949	0	0	0	0	2.46399	0	0	0	0	0	0.495331
SRR413746	0	0	0	0	0	0	0	0	11.9285	0	0	0	0	0.324881	0.174888	0	0	58.8545	0.247559	0	0	0.430335	0	1.07093	0	0	0	0	0	0	0	0	0	0.98535	1.56106	0	0	0	0	0	0	0	0.181682	0	0	0	0	0	0
SRR413747	0	0	0	0	0	0	0	0	0.249563	0	0	0	0	0.906744	0	0	0	4.91508	0	0	4.35682	0	0	1.80995	0	0	0	0	0	0	0	0	0	0.480282	0	0	0	7.44224	0	0	0	0	0.24897	0	0	0	0	0	0
SRR413748	0	0	0	0	0	0	0	0	31.8164	0	0	0	0	2.73559	0.834986	0	0	31.1209	0	0	6.37524	0.360134	0	1.45355	0	0	0	0	0	0	0	0	0	0.314251	0.852087	0	0	1.59976	0	0	0	0	0.202735	0	0	0.114787	0	0	0.189102
SRR413749	0	0	0	0	0	0	0	0	3.33455	0	0	0	0	0.872599	0	0	0	15.3954	1.34467	0	0	0.253861	0	2.61653	0	0	0	0	0	0	0	0	0	0.389509	0	0.478505	0	0.789481	0	0	0	0	0.16013	0	0	0	0	0	0
SRR413750	0	0	0	0	0	0	0	5.46171	2.3464	0	0	0	0	0.39137	0.169315	0	0	53.6246	0	0	0	0.199962	0	2.18112	0	0	0	0	0	0	0	0	0	0.486791	0.297254	0	0.426229	0.505528	0	0	0	0	0.256075	0	0	0	0	0	0
SRR413751	0	0	0	0	0.18778	0	0	0.696073	2.25577	0	0	0	0	1.43732	0	0	0	40.8309	0	0	0	0.243085	0	5.34897	0	0	0	0	0	0	0	0	0	0.65341	0	0	0.721847	2.235	0	0	0	0	0.371297	0	0	0	0	0	0
SRR413752	1.59647	0	0	0	0	0	0	0	1.23368	0	0	0	0	1.99664	0.203017	0	0	52.5029	0	0	0	0	0	1.74365	0	0	0	0	0	0	0	0	0	0.65577	0	0	0	3.41527	0	0	0	0	0.29791	0	0	0	0	0	0
SRR413753	4.12009	0	0	0	0	0	0	0	3.14839	0	0	0	0	0.229942	0.141266	0	0	59.4527	0	0	1.77087	0.286025	0	0.946485	0	0	0	0	0	0	1.19419	0	0	0.10724	0	0.139688	0	2.17998	0	0	0	0	0.580583	0	0	0	0	0	0
SRR413754	0	0	0	0	0.172418	0	0	0.556283	5.65045	0	0	0	0	0	0	0	0	42.0753	0.65283	0	0.868992	0.476576	0	0.404319	0	0	0	0	0	0	0	0	0	0	9.83437	0.658116	2.77796	0.513519	0	0	0.161924	0	0	0	0	0	0	0	0
SRR413755	0	0	0	0	0	0	0	0	0	0	0	0	0	0.180599	0	0	0	4.71572	0	0	0	0	0	2.10512	0	0	0	0	0	0	0	0	0	1.78018	60.6537	0	12.9621	0.811	0	0	0	0	0	0	0	0	0	0	0
SRR413756	0.260332	0	0	0	0	0	0	0	0	0	0	0	0	0	0	0	0	0.248002	0	0	0.356885	1.30165	0	0	0	0	0	0	0	0	0	0	0	0	2.74821	0	2.51204	0	0	0	0	0	0	0	0	0	0.521579	0	0.429335
SRR413757	0.745467	0	0	0	0	0	0	0	1.2157	0	0	0	0	0	0	0	0	60.9723	0.276088	0	0	0.265823	0	1.26149	0	0	0	0	0	0	0	0	0	0	0.960739	0	0.351843	0	0	0	0	0	0	0	0	0	0	0	0
SRR413758	0	0	0	0	0	0	0	1.46519	3.47641	0	0	0	0	1.30618	0	0	0	68.7705	0.211003	0	0	0	0	1.64779	0	0	0	0	0	0	0	0	0	0	1.03012	0	1.56117	1.00165	0	0	0	0	1.07106	0	0	0	0	0	0
SRR413759	0	0	0	0	0	0	0	0	0.346565	0	0	0	0	5.9647	0	0	0	36.2756	0	0	3.0589	0	0	3.13405	0	0	0	0	0	0	0	0	0	0.266097	0.126906	0.862876	1.22923	0.176109	0	0	0.132096	0	0.130992	0	0	0	0	0	0
SRR413760	1.70934	0	0	0	0	0	0	0	8.76124	0	0	0	0	0	0	0	0	47.6137	0	0	13.5957	0	0	0	0	0	0	0	0	0	0	0	0	0.314658	0.207178	0	0.0906092	0	0	0	0	0	0	0	0	0	0	0	0
SRR413761	0	0	0	0	0	0	0	6.08363	10.498	0	0	0	0	1.62551	0.116756	0	0	48.2388	2.69326	0	1.4805	0.0998661	0	2.49942	0	0	0	0	0	0	0	0	0	0.205881	0.123765	0	0.588827	2.33024	0	0	0.125447	0	0.499022	0	0	0	0	0	0
SRR413762	0	0	0	0	0	0	0	0	3.77739	0	0	0	0	1.32925	0.432956	0	0	36.9563	1.32334	0	0	0.540453	0	2.14395	0	0	0	0	0	0	0	0	0	0.472532	0	0	0	1.43094	0	0	0.185209	0	0.623278	0	0	0	0	0	0.48309
SRR413763	0	0	0	0	0	0	0	0	0	0	0	0	0	0.340396	0	0	0	73.0493	0	0	0.370681	0	0	0.479863	0	0	0	0	0	0	0	0	0	0	0.219955	0	0	0.126899	0	0	0	0	0	0	0	0	0	0	0
SRR413764	0	0	0	0	0	0	0	0	0.945541	0	0	0	0	0.108827	0	0	0	7.3066	0.154741	0	0	0	0	0.581022	0	0	0	0	0	0	0	0.127584	0	0.283337	0.278499	0	0	7.47633	0	0	0	0	0	0	0	0	0	0	0
SRR413765	0	0	0	0	0	0	0	0	0	0	0	0	0	1.83489	0	0	0	40.7848	0	0	2.20003	0	0	0	0	0	0	0	0	0	0	0	0	0	2.78671	0	1.08654	0.252806	0	0	0	0	0	0	0	0	0.129633	0	0
SRR413766	0	0	0	0	0	0	0	0	2.88323	0	0	0	0	2.06098	0	0	0	70.2582	0.1248	0	1.36873	0	0	2.21058	0	0	0	0	0	0	0	0	0	0	1.57332	0	0.179575	0	0	0	0	0	0.231347	0	0	0.116379	0	0	0
SRR413767	0	0	0	0	0	0	0	0	8.16863	0	0	0	0	0.306297	0.213799	0	0	74.4553	0	0	0	0.198066	0	1.78544	0	0	0	0	0	0	0	0	0	0.39973	0.20387	0	0	0.261	0	0	0	0	0	0	0	0	0	0	0
SRR413768	0	0	0	0	0	0	0	0	0	0	0	0	0	14.7204	0	0	0	4.96652	0	0	5.2831	0	0	2.59477	0	0	0	0	0	0	0	0	0	0.228709	0.263543	0	0	1.3102	0	0	0	0	0.596676	0	0	0	0	0	0
SRR413769	0	0	0	0	0	0	0	0	1.00466	0	0	0	0	1.80322	0	0	0	13.371	0.251827	0	0.442395	0	0	0.41341	0	0	0	0	0	0	0	0	0	0.224103	0.283642	0	0	0.479112	0	0	0	0	0	0	0	0	0	0	0.174753
SRR413770	0	0	0	0	0	0	0	0.289715	3.04901	0	0	0	0	0	0	0	0	35.9406	0	0	0	0	0	0	0	0	0	0	0	0	0	0	0	0	2.7074	0	0.337976	0	0	0	0	0	0	0	0	0	0.214133	0	0
SRR413771	0	0	0	0	0	0	0	0.338803	6.9227	0	0	0	0	0.623841	0.154684	0	0	53.6034	0.189921	0	0	0	0	1.00482	0	0	0	0	0	0	0	0	0	0.128427	0.203249	0	0.249825	0.478076	0	0	0.58128	0	0	0	0	0	0	0	0
SRR413772	3.33511	0	0	0	0	0	0	0	8.81937	0	0	0	0	0	0.107597	0	0	47.1835	0.332924	0	0.263573	0.167174	0	1.60939	0	0	0	0	0	0	0	0	0	0	0.116735	0.191978	0	0.463895	0	0	0.277041	0	0.474177	0	0	0	0	0	0
SRR413773	0	0	0	0	0	0	0	0	3.19352	0	0	0	0	3.18102	0.196258	0	0	54.9597	0	0	0.422455	0.156798	0	5.50272	0	0	0	0	0	0	0	0	0	0.202382	0.248633	0	0.779629	0.497982	0	0	0	0	0	0	0	0	0	0	0
[truncated: 75 more columns]

## Sheet: table 6
COGs	COG0430	COG1949	COG5107	COG5178	COG5181	COG5182	COG5228	COG5246	COG2036	COG5027	COG5262	COG5531	COG5076	COG0123	COG0022	COG0039	COG0045	COG0055	COG0056	COG0074	COG0114	COG0221	COG0224	COG0240	COG0243	COG0247	COG0277	COG0280	COG0281	COG0282	COG0348	COG0355	COG0356	COG0371	COG0372	COG0374	COG0377	COG0426	COG0427	COG0437	COG0479	COG0508	COG0538	COG0554	COG0567	COG0578	COG0584	COG0633	COG0636
SRS011134	0	0.00057332	0	0	0	0	0	0	0	0	0	0	0	0	0.00260507	0.0491347	0.00160507	0.0365959	0.0357772	0.000741944	0.00103805	0.0370083	0.0519066	0.0736725	0.00562216	0.0118698	0.00398858	0.0464537	0.0218748	0.126144	0.01123	0.0176031	0.0320228	0.0175704	0.0446793	0.000203092	0.00328904	0.038961	0.00947517	0.00242523	0.00782675	0.00252318	0.0206455	0.0181151	0	0.00133684	0.0707747	0	0.0211199
SRS011239	0	0	0	0	0	0	0	0	0	0	0	0	0	0	0.00181837	0.0671892	0.00155251	0.0541595	0.050381	0.000651322	0.00195463	0.0694461	0.0399929	0.0661904	0.00227114	0.0261017	0.0271621	0.0622468	0.0284247	0.0815318	0.0202178	0.0240031	0.0485054	0.00502378	0.0405375	0.00182234	0.0124102	0.0584182	0.0344972	0.00119019	0.0236246	0.00479967	0.0242365	0.0363932	0	0.00240939	0.0890346	0	0.0256315
SRS011271	0	0	0	0	0	0	0	0	0	0	0	0	0	0.000894911	0.00342695	0.0436961	0.00227019	0.0453483	0.0352764	0.000750101	0.00164158	0.0116753	0.0436122	0.0489686	0.00221824	0.0285239	0.00349683	0.10131	0.0367906	0.065107	0.0209173	0.0107413	0.0428697	0.00870476	0.0519113	0.000886057	0.0136623	0.0417718	0.0201603	0.00402774	0.0341311	0.00476108	0.0336758	0.0113112	0.000320524	0.00139217	0.0785078	0	0.016262
SRS011302	0	0	0	0	0	0	0	0	0	0	0	0	0	0	0.00128173	0.0199695	0.00203232	0.0808346	0.077672	0	0.00472998	0.0482591	0.0614136	0.0564644	0.000165737	0.00595074	0.00245606	0.0330155	0.0257123	0.0556002	0.00965616	0.0315047	0.0641931	0.0793206	0.0525701	0.000245569	0.00339746	0.0425872	0.0140554	0	0.0108717	0.00327915	0.0351363	0.0124909	0	0.000269561	0.0460181	0	0.0384453
SRS011405	0	0	0	0	0	0	0	0	0	0	0	0	0	0	0.00746947	0.0763703	0.0054374	0.0212227	0.0175601	0.00728474	0.000320466	0.00245106	0.0311645	0.0305997	0.000355664	0.0301333	0.00477638	0.0685615	0.0229079	0.0464282	0.0137878	0.0163737	0.0364461	0.00627979	0.0297792	0.000409143	0.0119559	0.0456519	0.0172267	0	0.037986	0.0113514	0.0109143	0.0177945	0	0.00535039	0.122298	0	0.0230628
SRS011452	0	0.000694611	0	0	0	0	0	0	0	0	0	0	0	0	0.0327694	0.0828026	0.0141662	0.0178475	0.0196835	0.00321893	0	0	0.024294	0.0327889	0.00141534	0.0324203	0.0097559	0.0780031	0.0238439	0.0751247	0.0183239	0.0260291	0.0342386	0.00984479	0.0439929	0.000224449	0.0122372	0.0493	0.0272169	0	0.0591799	0.0339907	0.0221838	0.0178134	0	0.00191965	0.200442	0	0.0212403
SRS011529	0	0	0	0	0	0	0	0	0	0	0	0	0	0	0.00265289	0.0618828	0.00103571	0.0406025	0.0385522	0.00144114	0.0026832	0.0203893	0.0406373	0.0634556	0.00320588	0.0294662	0.00252155	0.0857382	0.0380384	0.0480576	0.0185054	0.0148905	0.0420893	0.00659925	0.0577259	0.000239848	0.0152165	0.036533	0.0218829	0.000484799	0.0227684	0.00480712	0.022895	0.0175288	0	0.00200374	0.214323	0.00120985	0.0244589
SRS011586	0	0	0	0	0	0	0	0	0	0	0	0	0	0	0.00342124	0.0492382	0.00540878	0.038776	0.0346758	0.0019643	0.00152079	0.0159761	0.041161	0.0609735	0.00047454	0.0175935	0.00826869	0.0601694	0.0204652	0.0714162	0.0161094	0.0137871	0.0299312	0.00795809	0.0398622	0.00195927	0.0111725	0.0318786	0.0182326	0.000978739	0.0149565	0.00398701	0.0182703	0.0249523	0.000152862	0.00188023	0.0749061	0	0.0222391
SRS012273	0	0	0	0	0	0	0	0	0	0	0	0	0	0.00079755	0.00904608	0.0571355	0.00719259	0.0456295	0.0408251	0.00350679	0.00503883	0.0881298	0.0375108	0.0690232	0.000672834	0.00915094	0.00641739	0.0614553	0.0167341	0.126704	0.0160752	0.00801825	0.0222093	0.0124788	0.0303486	0.000393097	0.00567122	0.0404348	0.0130124	0.000766806	0.0091108	0.0106668	0.0171807	0.0100404	0	0.00117305	0.0530382	0	0.0170562
SRS012902	0	0	0	0	0	0	0	0	0	0	0	0	0	0.00129014	0.00944232	0.0932397	0.0120075	0.0282239	0.0233841	0.00630599	0.00137312	0	0.0179841	0.0403236	0.00508757	0.0402693	0.00805935	0.0841071	0.0425264	0.060895	0.0127412	0.0232417	0.0450824	0.00430692	0.0333765	0.00209132	0.0303052	0.0556391	0.0333232	0.00196503	0.04355	0.0077651	0.0151535	0.0264066	0.000535111	0.000747325	0.148468	0	0.0281338
SRS013158	0	0	0	0	0	0	0	0	0	0	0	0	0	0	0.00681021	0.0744869	0.0147677	0.0155319	0.0199616	0.00800374	0.000247738	0.00149284	0.0142312	0.0438623	0.00111317	0.0317863	0.00107824	0.0725455	0.0301984	0.0465675	0.0033966	0.0101158	0.0377977	0.0166048	0.0357237	0.000196337	0.0151834	0.0457558	0.0222596	0	0.0283713	0.00777131	0.02782	0.0215908	0	0.0043861	0.257879	0	0.0147631
SRS013215	0	0	0	0	0	0	0	0	0	0	0	0	0	0	0.0292723	0.0756143	0.0337064	0.017798	0.01328	0.00742575	0.000246153	0	0.0340778	0.0294477	0.00194529	0.034355	0.00381834	0.090673	0.0280434	0.0827462	0.0094601	0.00641272	0.0319261	0.00952989	0.0359986	0.00020136	0.00658903	0.055424	0.0158961	0.000597977	0.0299327	0.0279739	0.0301262	0.00807356	0	0.00451906	0.357255	0	0.0318964
SRS013476	0	0	0	0	0	0	0	0	0	0	0	0	0	0.000532296	0.00916309	0.0440062	0.00435615	0.0304118	0.0338856	0.00151549	0.00290064	0.023404	0.0437002	0.0482727	0.000575296	0.0140753	0.00815158	0.0567305	0.0213734	0.0683238	0.0226232	0.0264252	0.0421552	0.0448011	0.0646607	0.00019694	0.00535557	0.0500645	0.0112059	0	0.0141579	0.0102245	0.0322765	0.0283509	0	0.00128835	0.0899801	0	0.0235617
SRS013521	0	0	0	0	0	0	0	0	0	0	0	0	0	0	0.00286775	0.0684639	0.00319878	0.0485233	0.0376557	0.00209057	0.000941181	0.00452862	0.0403492	0.0564496	0.010313	0.0440356	0.00734972	0.0977184	0.0403027	0.0546149	0.0150372	0.0424578	0.0542785	0.0047503	0.046956	0.00171191	0.0299604	0.0505681	0.0373994	0.00209707	0.044397	0.00374064	0.0342855	0.0216504	0.000484155	0.00370103	0.143051	0.00299652	0.0121225
SRS013687	0	0	0	0	0	0	0	0	0	0	0	0	0	0	0.00708353	0.055872	0.00560786	0.0457003	0.0318377	0.00356769	0.00286863	0.0153922	0.0423653	0.0512983	0.00323689	0.0299306	0.0118353	0.0853259	0.0399463	0.0530423	0.0193995	0.0202303	0.0430912	0.00647408	0.0567775	0.000211717	0.0157333	0.0492466	0.0238264	0.000642293	0.0346623	0.008153	0.0281021	0.0187985	0	0.00136488	0.132005	0	0.0225418
SRS013800	0	0	0	0	0	0	0	0	0	0	0	0	0	0	0.0170303	0.0791206	0.00710807	0.0264909	0.0188797	0.00389969	0.00133114	0.000676306	0.0347264	0.0406615	0.0040675	0.0317456	0.0117166	0.0801204	0.0263107	0.0610588	0.0322109	0.011522	0.0389481	0.00213554	0.0325559	0.00261022	0.0122619	0.0491969	0.0340217	0.000635317	0.0297696	0.0176854	0.0185323	0.0250666	0	0.00528641	0.110282	0	0.0249239
SRS013951	0	0	0	0.000461718	0	0	0	0	0	0	0	0	0	0.000793848	0.00350202	0.0684319	0.000659984	0.0402103	0.0531577	0.00120685	0.000498655	0.0607813	0.0536932	0.0516276	0.00115114	0.00426729	0.00674761	0.0676442	0.0229562	0.0901309	0.0217344	0.0196906	0.0445536	0.0125743	0.0931533	0.000461968	0.00231485	0.0468776	0.0206569	0.000529233	0.00662846	0.00631856	0.0218387	0.022123	0	0.000625096	0.0707268	0	0.0309283
SRS014235	0	0	0	0	0	0	0	0	0	0	0	0	0	0.00158359	0.00589292	0.0466311	0.00303203	0.0465248	0.0521785	0.00125511	0.00153316	0.0251888	0.0481129	0.0498127	0.00415064	0.0236309	0.0140142	0.0753763	0.0286173	0.0662236	0.0184458	0.022745	0.0593317	0.0213637	0.0634952	0.000811731	0.00756418	0.0510193	0.0209661	0.0013705	0.0182675	0.0041346	0.0301587	0.0263876	0	0.000383596	0.0712784	0	0.0273186
SRS014287	0	0	0	0	0	0	0	0	0	0	0	0	0	0.00060379	0.00756789	0.0380248	0.00847298	0.0411466	0.028575	0.000792592	0.00218927	0.00626747	0.0346885	0.0154292	0.000719121	0.0163046	0.00579408	0.0437353	0.0271464	0.0353803	0.0214196	0.01647	0.034138	0.0110262	0.0504862	0	0.00405767	0.0405476	0.0263965	0.00117434	0.0146674	0.00573788	0.0227135	0.0156314	0	0.00098087	0.0555577	0	0.0239955
SRS014313	0	0	0	0	0	0	0	0	0	0	0	0	0	0	0.00478624	0.0549189	0.00416104	0.0436239	0.0430285	0.00242834	0.00290287	0.016024	0.0601632	0.04139	0	0.0195938	0.0037422	0.0536881	0.0328933	0.0383187	0.023097	0.0296491	0.060645	0.0368408	0.0470623	0.00234252	0.0162434	0.0492427	0.0195794	0	0.0281351	0.00447458	0.0297176	0.0286537	0	0.00159498	0.0615472	0	0.0425376
SRS014459	0	0.000494689	0	0	0	0	0	0	0	0	0	0	0	0.000306994	0.00393612	0.0637228	0.00349966	0.046993	0.0500807	0.00710949	0.00403523	0.0164465	0.0510048	0.0415771	0.0113698	0.0247935	0.00851345	0.0781765	0.0364382	0.0398222	0.0268526	0.0294085	0.0514932	0.0136067	0.0614029	0.00545885	0.00663422	0.046302	0.0354568	0.00283818	0.024047	0.00796534	0.0316484	0.0181449	0.000502502	0.0056264	0.0822792	0	0.0270452
SRS014613	0.000634526	0	0	0	0	0	0	0	0	0	0	0	0	0	0.0231505	0.0681341	0.010791	0.0406411	0.0342207	0.0065218	0.000238968	0.00829322	0.0353459	0.0396281	0.00511204	0.0285576	0.00948257	0.0653598	0.0260683	0.0591077	0.0319825	0.015687	0.04333	0.00769347	0.0435431	0	0.00904268	0.0514353	0.0234007	0.0034705	0.0293167	0.0218581	0.023398	0.0302783	0.000783857	0.00254465	0.154352	0	0.0206664
SRS014683	0.000613528	0.00114951	0	0	0	0	0	0	0	0	0	0	0	0.000432427	0.00951631	0.0643889	0.00802774	0.0316134	0.0290566	0.00998861	0.00236114	0.00305024	0.0314136	0.0363967	0.00340174	0.0436103	0.0106262	0.0809358	0.0308747	0.0520883	0.0152303	0.0272417	0.0337336	0.00559188	0.0348852	0.000501666	0.0183668	0.0606001	0.0301845	0.0032596	0.0275395	0.00732312	0.0252103	0.0145571	0.000228267	0.00623589	0.137172	0.000920292	0.0274712
SRS014923	0	0	0	0	0	0	0	0	0	0	0	0	0	0.00124753	0.00419037	0.053555	0.00112999	0.0614539	0.0573736	0.00147444	0.00679819	0.0180017	0.0533732	0.0393943	0.00557683	0.0133145	0.00688335	0.0360695	0.0404974	0.0535028	0.0258177	0.0265617	0.0695796	0.0320041	0.067552	0.00157855	0.0038159	0.0514911	0.0292987	0	0.0133129	0.00776334	0.0334037	0.0229481	0	0.00168307	0.0602955	0	0.0301684
SRS014979	0	0	0	0	0	0	0	0	0.00176959	0	0	0	0	0	0.00274517	0.0388847	0.00161892	0.0868144	0.0855215	0.00108226	0.00578545	0.0513762	0.0782896	0.0755103	0.00402082	0.00762901	0.0115356	0.0350868	0.0244462	0.0543357	0.0196224	0.0300061	0.0571345	0.0342597	0.0824265	0.000211385	0.00444379	0.044425	0.0169785	0.00123433	0.00543535	0.00466811	0.0290526	0.0328111	0.000537403	0.00233038	0.0789631	0	0.0420845
SRS015065	0.000283596	0.00103152	0	0	0	0	0	0	0	0	0	0	0	0	0.00523499	0.0513803	0.00400689	0.0374039	0.0456921	0.00302706	0.00688569	0.0118229	0.0439979	0.0334484	0.013399	0.0188729	0.00603627	0.0608539	0.0378435	0.0369683	0.0147685	0.0268155	0.0477975	0.00831053	0.0677156	0.00173585	0.00555834	0.0487912	0.0293274	0.00795479	0.0211712	0.00379499	0.0278827	0.0203061	0.00112534	0.00224354	0.0716474	0.000850788	0.0240591
SRS015133	0	0	0	0	0	0	0	0	0	0	0	0	0	0	0.00601487	0.0515505	0.00172458	0.0590222	0.0640319	0.00293435	0.00819156	0.017153	0.057706	0.0418141	0.0042469	0.017203	0.00243236	0.0507295	0.0328395	0.0509528	0.0163568	0.0261797	0.0733611	0.0247259	0.0933105	0	0.0129204	0.0606156	0.0355106	0.00296643	0.0231744	0.00981252	0.039715	0.0204084	0.00014068	0.000409844	0.0445635	0	0.0336932
SRS015190	0	0	0.00124899	0.00311773	0.000499781	0	0	0	0	0.000749671	0	0	0	0.00220503	0.00678937	0.0645335	0.0125245	0.0134351	0.0194176	0.00303702	0.000963175	0.00548691	0.0215171	0.0300102	0.00365963	0.0291532	0.00914719	0.0672769	0.0280473	0.0459482	0.016678	0.0101393	0.0351147	0.00226072	0.0429605	0.00167943	0.00994263	0.054456	0.0241216	0.00057667	0.0329448	0.00956107	0.0236388	0.0242268	0.000177928	0.000215423	0.15193	0.000995139	0.0361841
SRS015217	0	0	0	0	0	0	0	0	0	0	0	0	0	0.000206165	0.00233958	0.0846798	0.00118979	0.0489325	0.0552112	0.00172587	0.0210803	0.0374774	0.0583378	0.0437106	0.00449128	0.00559024	0.00591134	0.041583	0.0457445	0.0545077	0.0690169	0.0258575	0.0583727	0.0260303	0.152963	0.000865749	0.00269731	0.06763	0.0405919	0.00092589	0.00675284	0.0473717	0.0368594	0.0320383	0	0.00033492	0.0548326	0	0.0386532
SRS015264	0	0.000605227	0	0	0	0	0	0	0	0	0	0	0	0	0.00830944	0.0664563	0.0038889	0.034743	0.0213235	0.00465352	0.00271232	0.00089142	0.0269164	0.0312328	0.00118938	0.0237077	0.0101405	0.0808423	0.0376355	0.0464302	0.0162501	0.0357275	0.0468176	0.00686042	0.0396756	0.0021787	0.0144501	0.0478941	0.0376555	0.000624963	0.0284877	0.00584408	0.0256153	0.0296358	0	0.0021274	0.110676	0	0.0249772
SRS015578	0.000560559	0.000509731	0	0	0	0	0	0	0	0	0	0	0	0.00126939	0.00434409	0.0779958	0.00692059	0.032742	0.0492332	0.00318888	0.00288418	0.00291554	0.0419537	0.0431264	0.00890564	0.0242581	0.00382516	0.077971	0.0407986	0.046531	0.0188086	0.0238003	0.059678	0.017296	0.0544763	0.00063034	0.0105232	0.0601928	0.0301302	0.00691408	0.0311489	0.00537142	0.0320437	0.0333498	0.00161203	0.000720843	0.0931045	0	0.0383836
SRS015663	0	0	0	0	0	0	0	0	0	0	0	0	0	0	0.00188407	0.0647213	0.00105723	0.0486291	0.0517458	0.00297416	0.00500267	0.0165897	0.0507731	0.0511102	0.00161428	0.0261096	0.00451155	0.074764	0.0441021	0.0623531	0.0153862	0.0345592	0.0653138	0.0177871	0.0516423	0.00151151	0.021692	0.0544093	0.0443005	0.00114509	0.0265772	0.00302815	0.0316903	0.0273385	0	0.00329051	0.0459306	0	0.0203786
SRS015782	0	0	0	0	0	0	0	0	0	0	0	0	0	0.00224128	0.00330343	0.0662354	0.000811071	0.053925	0.0521792	0.00209638	0.00193577	0.0343538	0.0528274	0.0535234	0.00354197	0.0187174	0.00789396	0.0581179	0.0368096	0.0744234	0.0385171	0.019763	0.0478353	0.0169017	0.0720059	0.000597802	0.0111484	0.0552577	0.0348407	0.00315681	0.0173158	0.00467209	0.0351118	0.0174668	0	0.00222612	0.0721318	0.000848483	0.0307081
SRS015794	0.000352045	0	0	0	0	0	0	0	0	0	0	0	0	0	0.0126392	0.068615	0.0131749	0.0241033	0.027706	0.00769753	0.00689207	0.00200747	0.0384486	0.0412528	0.00234652	0.0408338	0.00807204	0.0921272	0.0413283	0.0678409	0.01775	0.00746244	0.0296016	0.006075	0.0349903	0.00323401	0.0191948	0.0521142	0.0254948	0.000640248	0.026615	0.010269	0.0222094	0.0040592	0.000129662	0.00917441	0.199932	0	0.011049
SRS015854	0	0.000639592	0	0	0	0	0	0	0	0	0	0	0	0	0.010384	0.0593403	0.0104231	0.0308838	0.0334044	0.00380356	0.000615703	0.00974457	0.0309189	0.0376627	0.00631264	0.0132552	0.00149888	0.0662865	0.0321021	0.0702186	0.018735	0.0181814	0.0448769	0.0140294	0.058196	0.00083321	0.00616986	0.052918	0.0202223	0.0023584	0.026252	0.00676696	0.024639	0.0169998	0.000131803	0.00266075	0.164501	0	0.0394524
SRS015960	0	0.000550513	0	0	0	0	0	0	0	0	0	0	0	0.000271362	0.0131205	0.0718984	0.0148895	0.0249781	0.0226928	0.00796495	0.000985501	0.0037163	0.0327239	0.0344585	0.0030663	0.0304367	0.0102923	0.0737396	0.0335125	0.0662163	0.016384	0.0119033	0.0349704	0.00846575	0.034021	0.0026028	0.013463	0.0524546	0.0217187	0.00225418	0.0297829	0.0155603	0.0233865	0.0195769	0.000362195	0.00568609	0.14685	0	0.0369854
SRS016018	0	0.000546186	0	0	0	0	0	0	0	0	0	0	0	0.00169476	0.0181111	0.0724641	0.00732296	0.0381294	0.0324083	0.00427653	0.000232701	0.00561962	0.0343287	0.0462758	0.0206915	0.05593	0.0289358	0.0861537	0.0373079	0.054943	0.0304928	0.0194674	0.0487584	0.0102373	0.0289904	0.00568446	0.0252874	0.0537617	0.0370049	0.0106102	0.0384439	0.0215377	0.0177097	0.0205861	0.00189049	0.014293	0.143547	0.0027986	0.0239148
SRS016056	0	0.00156846	0	0	0	0	0	0	0	0	0	0	0	0.000648902	0.0029963	0.0720917	0.00294128	0.0390415	0.0293104	0.00375768	0.000583262	0.000892959	0.0330521	0.0485615	0.0114605	0.0677	0.0218542	0.10865	0.0315067	0.0487661	0.0240627	0.0321082	0.036565	0.00296299	0.0398686	0.0024334	0.0215488	0.049045	0.0437553	0.0050566	0.0414434	0.00402651	0.0221939	0.0183869	0.00161832	0.0161192	0.102227	0	0.0307822
SRS016095	0	0	0	0	0	0	0	0	0	0	0	0	0	0	0.00532668	0.0553027	0.0303709	0.0332438	0.038287	0.0207577	0.00106245	0.0455216	0.050153	0.0527629	0.00790261	0.0188381	0.0094772	0.0552217	0.0235141	0.0501518	0.0291988	0.0214044	0.0608862	0.00714699	0.0421051	0.00184224	0.00613554	0.0573294	0.0212083	0.00180984	0.0151959	0.0103943	0.0237497	0.0134278	0	0.00325807	0.101202	0	0.0288001
SRS016203	0	0	0	0	0	0	0	0	0	0	0	0	0	0.000338819	0.011175	0.0613891	0.0120805	0.0454225	0.0358671	0.00713906	0.00340912	0.0133654	0.0387476	0.0400984	0.00766394	0.0232958	0.0208972	0.0769828	0.0397023	0.0516476	0.0229128	0.0243033	0.0454168	0.0106998	0.0513886	0.00122331	0.0115824	0.0470695	0.0293659	0.00394519	0.0449581	0.0123982	0.0384251	0.0219477	0	0.00178627	0.112517	0.000900622	0.0278219
SRS016267	0.00033838	0	0	0	0	0	0	0	0	0	0	0	0	0.000280121	0.0208678	0.0783076	0.0245571	0.0261221	0.0236825	0.0102529	0.00485237	0	0.0322279	0.0366725	0.00335183	0.0577845	0.0214952	0.0732927	0.0242481	0.0587323	0.0168582	0.0109696	0.0473362	0.00670327	0.0532564	0.00579409	0.0144163	0.0449439	0.0235833	0.00313806	0.0317062	0.0247528	0.0231735	0.0215521	0.000249258	0.0100187	0.223648	0	0.0284239
SRS016335	0	0.000526984	0	0	0	0	0	0	0	0	0	0	0	0	0.0109576	0.0507458	0.0521617	0.0407532	0.0449971	0.0493566	0.00190082	0.147152	0.0554237	0.107365	0.0015495	0.013329	0.0040357	0.0726761	0.0209057	0.0872263	0.0183973	0.0148232	0.0700674	0.00703784	0.0310743	0.000319246	0.00905499	0.0730419	0.01351	0	0.00792126	0.0055496	0.0186838	0.0125818	0.000119458	0.00188397	0.0764563	0	0.0190998
SRS016495	0	0	0	0	0	0	0	0	0	0	0	0	0	0	0.000264676	0.0130696	0.000997803	0.0383226	0.0478736	0.000626184	0	0.0425086	0.0481465	0.0247399	0.000223248	0.00427902	0.00114292	0.0107076	0.0127006	0.022168	0.0136878	0.0179222	0.07585	0.0749203	0.0449559	0	0.00269696	0.0397035	0.00700331	0	0.0302437	0.0147208	0.0537265	0.0101428	0	0	0.0767197	0	0.00901355
SRS016753	0	0.000485165	0	0	0	0	0	0	0	0	0	0	0	0	0.00910953	0.088938	0.0100707	0.0259274	0.0225724	0.00140718	0.000204434	0.000545159	0.0259243	0.0476317	0.0010872	0.0337287	0.00288906	0.0923518	0.0398181	0.0470979	0.0150948	0.0106595	0.0375968	0.00563199	0.0352637	0	0.0137489	0.0523977	0.0314593	0.000909788	0.0484815	0.00871169	0.0238485	0.0225061	0	0.000752288	0.159956	0	0.0275899
SRS016954	0	0	0	0	0	0	0	0	0	0	0	0	0	0.000330615	0.00495304	0.0562796	0.0102967	0.0297023	0.0217368	0.00438756	0.00127437	0.00451056	0.0264023	0.0517303	0.000847194	0.0238917	0.00552608	0.0690318	0.0284565	0.0435125	0.0133877	0.012765	0.0328398	0.0065121	0.0397169	0.00146039	0.00700007	0.0454283	0.0197052	0	0.0323232	0.00508587	0.017098	0.00896807	0	0.00367716	0.09753	0	0.0229053
SRS016989	0	0.000541014	0	0	0	0	0	0	0	0	0	0	0	0	0.00739123	0.0541469	0.0113485	0.0419326	0.0470437	0.00314509	0.000477202	0.0145288	0.0477731	0.041442	0.00107557	0.0225812	0.00611034	0.0598994	0.0316279	0.0388584	0.00806882	0.0180924	0.061216	0.0374532	0.0463406	0.000789333	0.0142266	0.0521182	0.0232014	0.00117581	0.0258961	0.00691671	0.0302895	0.0254051	0	0.00234974	0.159962	0	0.0335187
SRS017103	0	0.00179253	0	0	0	0	0	0	0	0	0	0	0	0	0.00840318	0.0955444	0.00486219	0.0457907	0.0405111	0.00479351	0.0019951	0.00561395	0.0408231	0.048327	0.00592489	0.0388533	0.013904	0.110247	0.0442776	0.0508715	0.0280764	0.0157896	0.0525694	0.0086222	0.0496773	0.00285964	0.0166225	0.0528299	0.0351654	0.0027757	0.0320178	0.0103056	0.0320964	0.0363578	0.000101584	0.00864967	0.0845651	0	0.0287767
SRS017191	0	0	0	0	0	0	0	0	0	0	0	0	0	0	0.0113087	0.0782353	0.0195816	0.0385607	0.0368632	0.00531417	0.000636025	0.00550269	0.0507224	0.0404508	0.00372223	0.0183774	0.0020072	0.0844187	0.0413045	0.067367	0.0111168	0.0216618	0.0482431	0.00498144	0.0563312	0.000668719	0.0149009	0.0545563	0.0202265	0.000630519	0.0232813	0.0145755	0.0266009	0.0225294	0.000253023	0.000548603	0.135653	0.000268137	0.0315292
SRS017247	0	0	0	0	0	0	0	0	0	0	0	0	0	0	0.0141914	0.0832761	0.0156889	0.0287344	0.0219002	0.00613537	0	0	0.0249671	0.0280131	0.000255379	0.0319326	0.00153598	0.100885	0.0329715	0.046439	0.0138653	0.0143413	0.0321684	0.00179435	0.0265808	0	0.0255972	0.0450798	0.032939	0	0.0343994	0.0198078	0.0267886	0.0199866	0.000112456	0.00310407	0.223637	0	0.0234979
SRS017307	0	0	0	0	0	0	0	0	0	0	0	0	0	0.000252024	0.00194658	0.0663216	0.00381738	0.0589333	0.0486014	0.00209286	0.000231295	0.00519745	0.0726553	0.0616559	0.00358635	0.0365766	0.0110182	0.116287	0.0473387	0.0619563	0.0128416	0.016063	0.0607271	0.00447729	0.0680063	0.00298383	0.0263828	0.0466658	0.0287617	0.00298283	0.0424023	0.00289363	0.0316263	0.0152868	0	0.00378911	0.0753302	0	0.0137008
SRS017433	0	0	0	0	0	0	0	0	0	0	0	0	0	0.000591921	0.00392202	0.0670032	0.0052603	0.0379088	0.0390959	0.00167988	0	0.00191925	0.029667	0.0527944	0.00362215	0.0356991	0.00740886	0.0863876	0.0303665	0.0526122	0.0122372	0.011198	0.0225081	0.00606345	0.0470789	0.00146941	0.0200891	0.0657451	0.0459107	0	0.0349507	0.00463388	0.0322009	0.0175612	0	0.00330331	0.0808517	0	0.0246167
SRS017521	0	0	0	0	0	0	0	0	0	0	0	0	0	0.000349613	0.00628538	0.0832376	0.00999248	0.0303617	0.0269335	0.00395796	0.000699475	0.0051608	0.0269692	0.0402495	0.0113376	0.0352908	0.0110504	0.0691651	0.0385894	0.0455726	0.020734	0.0162891	0.0400648	0.0213449	0.0371008	0.000944181	0.00993096	0.0604043	0.027516	0.00123349	0.0323725	0.00450392	0.027083	0.0308859	0.000350753	0.00431565	0.0817086	0.000962208	0.0347127
SRS017821	0	0	0	0	0	0	0	0	0	0	0	0	0	0	0.00857253	0.0502567	0.00371585	0.0306979	0.0329403	0.00334358	0.00162792	0.0110872	0.036155	0.0540452	0.00347819	0.0522779	0.0173587	0.0895614	0.0292812	0.0574979	0.0146612	0.0123131	0.0458124	0.0102644	0.0383472	0.00146972	0.0151894	0.0547502	0.0289931	0.00262281	0.0314242	0.010098	0.0187009	0.0197311	0.00100928	0.0052736	0.136584	0	0.0321678
SRS018133	0.000368728	0.00137782	0	0	0	0	0	0	0	0	0	0	0	0	0.0203212	0.0596308	0.0117701	0.0247817	0.023226	0.00718171	0.000277138	0.0019997	0.0239392	0.0397521	0.00436954	0.0360963	0.00385035	0.103453	0.0385275	0.0651202	0.0156435	0.0250185	0.0432277	0.0084796	0.0354592	0.00022587	0.0248361	0.0542641	0.0340158	0.000493984	0.0453737	0.0161561	0.0241232	0.00898643	0.000271613	0.00467042	0.140683	0.00110618	0.0342476
SRS018351	0.000680001	0	0	0	0	0	0	0	0	0	0	0	0	0	0.0109107	0.059506	0.0233909	0.0265504	0.0283889	0.0123337	0.00383649	0.0123947	0.0447398	0.0390655	0.0109879	0.0249782	0.00390107	0.068853	0.0313891	0.0533576	0.0164953	0.0176623	0.0347954	0.0232228	0.055415	0.000761734	0.0190089	0.0575471	0.0169951	0.0109325	0.0286508	0.0189733	0.0243535	0.0162522	0.00028143	0.00407444	0.21612	0	0.0407261
SRS018427	0	0	0	0	0	0	0	0	0	0	0	0	0	0	0.00859629	0.0626678	0.00651914	0.0315523	0.0444665	0.00534713	0.00160497	0.00788009	0.0494377	0.0513665	0.00062373	0.0241922	0.00733026	0.092745	0.039206	0.0673143	0.0197773	0.024541	0.0524745	0.0116285	0.049996	0.000475756	0.0162139	0.04742	0.0207143	0.000395314	0.0297931	0.010317	0.0282237	0.0197435	0	0.00061705	0.117223	0	0.0308046
SRS018575	0	0	0	0	0	0	0	0	0	0	0	0	0	0.000764538	0.0346806	0.0613871	0.0201708	0.0161354	0.020662	0.00519959	0.000293712	0.00077058	0.0323721	0.0398196	0.0107011	0.0343844	0.00504375	0.0768044	0.0251429	0.0547554	0.02691	0.0242442	0.0388687	0.00112307	0.0281392	0.00228099	0.0180749	0.045595	0.0295104	0.00629075	0.0390558	0.0389489	0.0247535	0.0177899	0.000862061	0.00142792	0.225017	0	0.0332316
SRS018656	0	0	0	0	0	0	0	0	0	0	0	0	0	0	0.0062866	0.0748865	0.00224676	0.0588509	0.0522672	0.00187715	0.0245141	0.0166951	0.0532347	0.0584579	0.00422067	0.0316215	0.0242792	0.0370597	0.0317283	0.0422842	0.0234674	0.00646116	0.0478532	0.0223946	0.0319147	0.00175163	0.00602303	0.0511848	0.0286967	0	0.0400533	0.00529784	0.0174786	0.0176664	0	0.0134357	0.0945421	0	0.0390949
SRS018817	0	0	0	0	0	0	0	0	0	0	0	0	0	0	0.0126882	0.0640559	0.0169096	0.0268601	0.0245958	0.00780812	0.00339008	0.00537671	0.039783	0.0388626	0.00269221	0.0324942	0.00970504	0.0798351	0.0201818	0.0642954	0.0127506	0.0123312	0.0423594	0.0112091	0.0415862	0	0.0072056	0.0489029	0.0189936	0.00298184	0.0195109	0.0157074	0.0183407	0.015683	0.000187424	0.00511541	0.1945	0	0.0363836
SRS019030	0.000602606	0.000547965	0	0	0	0	0	0	0	0	0	0	0	0.00133777	0.00467952	0.0649184	0.00255102	0.0362628	0.0303538	0.00220465	0.00068232	0.00339642	0.0307008	0.0407869	0.0138198	0.0533285	0.0117174	0.0868687	0.0344018	0.0471192	0.0156472	0.016213	0.0384362	0.00465204	0.0384976	0.000179249	0.0174636	0.0578621	0.041631	0.00883911	0.0418108	0.0041461	0.022353	0.0214456	0.0012207	0.0084934	0.116062	0	0.0341802
SRS019161	0	0.00053751	0	0.000462303	0	0	0	0	0	0	0	0	0	0.000656958	0.0119874	0.0635125	0.00578068	0.0404673	0.0359121	0.00289053	0.00176824	0.0148926	0.0310027	0.038165	0.000772372	0.0204888	0.00613854	0.0643962	0.0258113	0.0616595	0.0225408	0.0182983	0.0337376	0.0109384	0.0520643	0.000588166	0.0089632	0.0472043	0.0306287	0.000567372	0.017	0.0108315	0.0292744	0.0276276	0	0.00244619	0.102372	0	0.019729
SRS019267	0.000338811	0	0	0	0	0	0	0	0	0	0	0	0	0	0.00753746	0.0620047	0.01038	0.0308207	0.0236477	0.00703455	0.000687415	0.0059494	0.0390673	0.0325523	0.0010074	0.0301334	0.00659189	0.0630857	0.0253361	0.0636981	0.0184054	0.0128655	0.0449028	0.00197723	0.0432361	0.0017853	0.0100985	0.0533754	0.0246378	0.00128055	0.0219658	0.0103973	0.0224392	0.0303664	0	0.000755066	0.0703793	0	0.0293641
SRS019397	0	0	0	0	0	0	0	0	0	0	0	0	0	0	0.00574104	0.0605145	0.00450701	0.0300293	0.0273365	0.00471351	0.00333109	0.00331012	0.031301	0.036441	0.00478612	0.0407907	0.0113479	0.0762321	0.0293964	0.0415758	0.0161695	0.00785731	0.0488708	0.00557545	0.0294631	0.00265133	0.00987695	0.0536991	0.0243428	0.000931224	0.0311419	0.00941975	0.0146393	0.014882	0.000621325	0.00854399	0.103684	0	0.0144348
SRS019582	0.000251378	0	0	0	0	0	0	0	0	0	0	0	0	0	0.00498666	0.0606526	0.00421114	0.0712622	0.0613868	0.00454762	0.00137776	0.0235453	0.0604755	0.0492896	0.0016195	0.0171743	0.00972052	0.106752	0.0427392	0.0635505	0.0338375	0.03344	0.0601574	0.0330949	0.0726862	0.000654997	0.00763722	0.0604752	0.035351	0.00175968	0.021534	0.00639394	0.0400231	0.0334667	9.25847e-05	0.00162654	0.0971938	0	0.0445722
SRS019601	0	0	0	0	0	0	0	0	0	0	0	0	0	0	0.0194017	0.0594136	0.0348619	0.0253632	0.0227619	0.00904519	0.000693474	0.00581821	0.039145	0.0334408	0.000503314	0.0185827	0.00748395	0.0742257	0.0305044	0.0841091	0.0321325	0.0133951	0.036894	0.00611668	0.057194	0.00356574	0.00487237	0.0557099	0.0191981	0.000740243	0.0135728	0.0210969	0.0311942	0.0133782	0	0.00400752	0.10124	0	0.0336235
SRS019685	0.000635913	0	0	0.00532456	0.00115668	0	0.000924584	0	0	0	0.000982774	0	0	0	0.00757732	0.052748	0.00605967	0.0270169	0.0263309	0.0026562	0.00199706	0.0132915	0.0333082	0.0401938	0.000957047	0.0370528	0.0280065	0.0732153	0.0258352	0.0671661	0.0269497	0.00993822	0.0511982	0.00790255	0.0475761	0.00097935	0.0077272	0.0459313	0.0201797	0	0.0306042	0.00935699	0.0235707	0.0394014	0	0.00230713	0.0944085	0	0.0250925
SRS019787	0.000367985	0.000669236	0	0	0	0	0	0	0	0	0	0	0	0	0.0134974	0.0691293	0.0203162	0.0227479	0.0222489	0.00582745	0.00248921	0	0.0365185	0.032497	0.0010953	0.0289021	0.00960018	0.0710772	0.0194408	0.0721444	0.0195937	0.0101157	0.0278679	0.0059433	0.039686	0.00195032	0.0115764	0.0503744	0.0138758	0.000738388	0.0157705	0.0259009	0.0143502	0.0150794	0.000135533	0.00587284	0.287205	0	0.0281393
SRS019968	0	0	0	0	0	0	0	0	0	0	0	0	0	0	0.00580529	0.0745746	0.00811649	0.0413668	0.0394935	0.00431636	0.00100103	0.00243872	0.0376934	0.0435181	0.000432715	0.028039	0.0106913	0.0813672	0.031584	0.0688786	0.0258082	0.0139642	0.0423744	0.00820856	0.0414903	0.00196472	0.0129582	0.0496745	0.030657	0.00058424	0.029932	0.00662226	0.0203666	0.0202007	0.000122145	0.00696844	0.122667	0	0.0392138
SRS020233	0	0	0	0	0	0	0	0	0	0	0	0	0	0	0.00822907	0.0506273	0.00276738	0.0358392	0.0395236	0.0010777	0.00176105	0.0108491	0.0342733	0.0675202	0.000200677	0.0311015	0.0147141	0.0573309	0.0230456	0.080759	0.0208689	0.0173252	0.0409107	0.014065	0.0359075	0.00136061	0.00765417	0.0476325	0.0200809	0	0.0207453	0.00718617	0.0227077	0.0214474	0	0.00421234	0.0951026	0	0.0234817
SRS020328	0	0	0	0	0	0	0	0	0	0	0	0	0	0	0.00815547	0.056441	0.00507699	0.0348729	0.0277405	0.00145797	0.00294874	0.0133198	0.0288059	0.0447807	0.00236762	0.0217264	0.0112913	0.0779493	0.0326324	0.091946	0.0216687	0.0134322	0.0334387	0.0120819	0.0684443	0.00634504	0.00988754	0.0418713	0.0234443	0.00335812	0.0136158	0.0151817	0.026228	0.0155852	0.00190026	0.00760786	0.0739118	0	0.0227672
SRS020869	0	0	0	0	0	0	0	0	0	0	0	0	0	0	0.0105936	0.0712832	0.00481816	0.0493314	0.0466024	0.00259032	0.00520894	0.0239205	0.0504462	0.0499803	0.000924354	0.0320999	0.0109278	0.0742536	0.0247739	0.0603964	0.0240327	0.0277975	0.0527243	0.0277499	0.0520549	0	0.0126418	0.0522462	0.0294393	0.000117668	0.0362035	0.0131385	0.0321078	0.0225421	0.000120692	0.00728537	0.123084	0	0.0328987
SRS021484	0	0.00256671	0	0	0	0	0	0	0	0	0	0	0	0.00237875	0.00566733	0.0840462	0.00791705	0.0357672	0.0457387	0.0043037	0.00194084	0.00718833	0.0432934	0.0444433	0.0288921	0.0442869	0.0226915	0.102282	0.0439365	0.0577133	0.0311808	0.0194542	0.0468356	0.00493908	0.0394422	0.00520922	0.020412	0.0490408	0.0426546	0.0154323	0.0389535	0.00641192	0.0229999	0.0342785	0.00281512	0.0114704	0.090534	0.00526061	0.0382519
SRS021948	0	0.00119089	0	0	0	0	0	0	0	0	0	0.000572568	0	0.000279533	0.00408662	0.071421	0.00326008	0.03665	0.0364148	0.00118032	0.00105837	0.00452051	0.0413351	0.0519925	0.0028079	0.0447294	0.0144292	0.0966765	0.0328401	0.0638506	0.0129774	0.0128511	0.0445843	0.00883744	0.0358527	0.00351419	0.0167837	0.049361	0.0414863	0.00221474	0.0260052	0.00580669	0.0230784	0.0262487	0.000762928	0.0093663	0.0755961	0	0.021322
SRS022071	0	0	0	0	0	0	0	0	0	0	0	0	0	0.000586768	0.00955735	0.0567277	0.00415002	0.043057	0.0488822	0.00348244	0.00661048	0.0412846	0.0366644	0.054222	0.00329014	0.0299607	0.0211564	0.0710082	0.0404516	0.069885	0.0341928	0.0207017	0.046789	0.0125168	0.0461909	0.00201304	0.0143258	0.0523494	0.0330283	0.00641457	0.0203811	0.0112301	0.0303723	0.0279978	0.000441848	0.00956301	0.0714623	0	0.040596
SRS022137	0.00029132	0	0	0	0	0	0	0	0	0	0	0	0	0.00274043	0.00689897	0.0736655	0.00138144	0.0331669	0.0306338	0.00205218	0.00134355	0.00564304	0.0369086	0.0418777	0.00209687	0.0313583	0.0145368	0.0834884	0.0367307	0.0503053	0.0218325	0.0271627	0.0465073	0.00494007	0.0428127	0.000747768	0.0138077	0.0449304	0.0324534	0.00187731	0.0245837	0.00813164	0.0214429	0.0347722	0.000133839	0.00558451	0.0875457	0	0.0167657
SRS022609	0.000331584	0.000603038	0	0	0	0	0	0	0	0	0	0	0	0	0.00352598	0.0380159	0.000950224	0.0517723	0.0534405	0.00236453	0.00125215	0.0176549	0.0519223	0.0735705	0.00321304	0.02402	0.00468526	0.0924327	0.0347456	0.0672172	0.0111017	0.0372481	0.0584002	0.0202024	0.0542436	0.000608645	0.0125657	0.051294	0.0240593	0.00335059	0.0191326	0.0023917	0.0296157	0.0205393	0.000336493	0.00186309	0.0952704	0	0.0263629
SRS023346	0	0.000491866	0	0	0	0	0	0	0	0	0	0	0	0	0.0269045	0.0817389	0.0337136	0.025729	0.0200121	0.0193348	0.00175146	0.00170124	0.0385945	0.0324101	0.00397346	0.0313024	0.00298554	0.0838935	0.0297391	0.0653714	0.0231197	0.0177005	0.0278797	0.00107976	0.033093	0	0.0164121	0.0533677	0.0174892	0.00155758	0.0223812	0.0355003	0.0242843	0.00575772	0	0.000356326	0.257228	0.000926126	0.0349027
SRS023526	0	0	0	0	0	0	0	0	0	0	0	0	0	0.00465894	0.00404332	0.06493	0.00706703	0.0515806	0.0455087	0.00351675	0.0022676	0.0117852	0.0614123	0.065116	0.0131358	0.0274044	0.0101088	0.108493	0.0475941	0.0829565	0.0293233	0.0188298	0.0445404	0.0120185	0.0551225	0.00129285	0.018523	0.0513633	0.0417947	0.00461921	0.0356724	0.00678595	0.0465614	0.0128146	0.00195292	0.00355121	0.0854036	0	0.0202629
SRS023583	0	0	0	0	0	0	0	0	0	0	0	0	0	0	0.0185698	0.0792915	0.00976549	0.0311816	0.0258089	0.00805754	0	0.00110118	0.035468	0.0462061	0.00121142	0.0489758	0.0100739	0.105512	0.0358495	0.0570703	0.0286002	0.0135468	0.0335006	0.00326024	0.0453311	0.000185597	0.0201319	0.0576305	0.036522	0	0.0400611	0.0161936	0.0284541	0.0153728	0	0.00200335	0.150754	0	0.0305509
SRS023914	0	0	0	0	0	0	0	0	0	0	0	0	0	0	0.00312569	0.0704943	0.00383321	0.0619471	0.0484605	0.000930676	0.00908862	0.00305276	0.0647679	0.0418447	0.003508	0.0263943	0.0056016	0.0653992	0.0476373	0.0482801	0.0105254	0.0254087	0.0633656	0.0195898	0.0611304	0.000529714	0.00700338	0.0547758	0.0201797	0	0.0153949	0.00616658	0.0311669	0.0148143	0	0.0013215	0.106385	0	0.0531217
SRS023971	0	0	0	0	0	0	0	0	0	0	0	0	0	0	0.0084668	0.0702874	0.0123931	0.0149699	0.0161322	0.00792251	0.000769328	0.00621646	0.0197375	0.0444566	0.000704464	0.0301535	0.00337012	0.0664692	0.0292868	0.0470861	0.00524518	0.0118483	0.02888	0.0176141	0.0367673	0.000417278	0.0203867	0.0516211	0.0193262	0	0.0250666	0.0113081	0.0207573	0.0198724	0	0.00753737	0.272343	0	0.0169936
SRS024009	0.000681624	0	0	0	0	0	0	0	0	0	0	0	0	0	0.00845526	0.067773	0.00861527	0.0294029	0.034188	0.0062775	0.00135994	0.00956855	0.0348455	0.0411112	0.000145884	0.0282303	0.0169295	0.0888098	0.0335587	0.0572429	0.0114793	0.0198739	0.0479172	0.00663871	0.0348816	0.00032774	0.0150754	0.0402902	0.0227036	0	0.0258033	0.0117877	0.0197625	0.0355416	0	0.00269045	0.137401	0	0.0186916
SRS024075	0	0	0	0	0	0	0	0	0	0	0	0	0	0	0.00490168	0.0788459	0.00562676	0.0338038	0.0362493	0.00398827	0.00115629	0.00430652	0.0302433	0.0348608	0.000414363	0.0405512	0.00934867	0.0778073	0.036582	0.0462415	0.0212309	0.0288344	0.0405173	0.00542347	0.0333622	0	0.017166	0.05342	0.0298578	0	0.033784	0.00715971	0.0245835	0.0260224	0.0003061	0.00235734	0.112361	0	0.0314078
SRS024132	0	0	0	0	0	0	0	0	0	0	0	0	0	0.000222497	0.00807229	0.0335638	0.00382146	0.0349992	0.042627	0.00186592	0.00180005	0.0198446	0.0533957	0.0559806	0.00185657	0.0166261	0.00974888	0.0931426	0.0302237	0.0927489	0.0300542	0.0189457	0.0384686	0.0462007	0.0713431	0.000329279	0.00179557	0.0452142	0.0177382	0.000977601	0.0114632	0.00622237	0.0335338	0.0267758	9.89906e-05	0.00460913	0.074523	0	0.0402515
SRS024331	0	0.00244468	0	0	0	0	0	0	0	0	0	0	0	0	0.00782897	0.0787163	0.00713563	0.0385346	0.0429792	0.00138453	0.000212448	0.00813092	0.0343656	0.0438316	0.00423667	0.0316277	0.00735695	0.08948	0.0345719	0.0523564	0.0232435	0.0212329	0.0518747	0.0142708	0.058226	0.00207431	0.00943409	0.0495572	0.0302778	0.00371537	0.0327279	0.00664532	0.0314252	0.0235837	0.00040875	0.00433414	0.098285	0.000873397	0.0304385
SRS024388	0	0	0	0	0	0	0	0	0	0	0	0	0	0	0.0179348	0.0914391	0.00688631	0.0189674	0.0199454	0.00740462	0	0.00379658	0.0316179	0.0405882	0	0.0349297	0.00689025	0.069138	0.0144044	0.0613421	0.0369985	0.0226389	0.0267805	0.00107601	0.0439884	0	0.013931	0.0474019	0.0156286	0	0.0157012	0.0200716	0.0211979	0.00139578	0	0.00616007	0.172964	0	0.0240294
SRS024435	0	0.00111342	0	0	0	0	0	0	0.00108639	0	0	0	0	0.000616514	0.0148102	0.0681991	0.00574763	0.0539218	0.0513026	0.00265032	0.00287788	0.0251269	0.0511429	0.0563986	0.00386753	0.0372819	0.0220896	0.0674403	0.0220516	0.060114	0.0434289	0.0285809	0.0509979	0.0106408	0.0337015	0.0020515	0.0160136	0.0608612	0.0325332	0.00354636	0.0336287	0.0161894	0.0195369	0.017857	0.000116277	0.00560531	0.0956742	0	0.0323544
SRS024549	0	0.00289432	0	0	0	0	0	0	0	0	0	0	0	0.000705437	0.02457	0.0555579	0.0288115	0.0179249	0.0186919	0.0069188	0.00129607	0.00053532	0.0272412	0.033854	0.0100771	0.0557384	0.0264586	0.0909278	0.028237	0.0621061	0.0100332	0.00949011	0.0408138	0.0101857	0.0283245	0.000411505	0.0097871	0.0502254	0.0238311	0.00307385	0.0314972	0.0329227	0.0196037	0.0106534	0	0.00503425	0.278178	0.00217986	0.0262239
SRS042284	0.000316666	0	0	0	0	0	0	0	0	0	0	0	0	0.000357395	0.00690967	0.073816	0.00371098	0.0261005	0.0311274	0.00154913	0.000960954	0.00123204	0.0328503	0.0415726	0.00692211	0.0257915	0.00686054	0.0737093	0.0308455	0.0579416	0.0204643	0.00889537	0.0458013	0.00456641	0.0462591	0.000193979	0.0204026	0.0425899	0.0280871	0.00367358	0.0303404	0.00328215	0.0213424	0.0309288	0.000116632	0.00073125	0.161382	0	0.0322463
SRS042628	0	0	0	0	0	0	0	0	0	0	0	0	0	0.000261645	0.00438889	0.0237252	0.000588527	0.0520125	0.0660314	0.000371028	0.0011534	0.0341638	0.051941	0.0339297	0.00141749	0.0118991	0.00420858	0.0261285	0.0224299	0.0369126	0.0271764	0.0331487	0.0754819	0.054399	0.0609838	0	0.00392517	0.0487549	0.0101127	0.00104811	0.00831119	0.00229705	0.0458142	0.0162298	0.000175534	0.00223837	0.069355	0	0.0380113
SRS043411	0	0.00052708	0	0.000525344	0	0.00234192	0	0.00118287	0	0	0	0	0	0.000239921	0.0117966	0.074397	0.0107724	0.0322804	0.0298704	0.00416454	0.0042003	0.00441053	0.0332189	0.0364589	0.00600772	0.0371218	0.0182622	0.0776806	0.0320631	0.0429976	0.0244711	0.024274	0.0422036	0.00691229	0.0499333	0.00545044	0.0122221	0.0509722	0.0328778	0.00387509	0.0346648	0.0116436	0.0315058	0.0191473	0.000509782	0.00270191	0.126918	0	0.0291572
SRS043701	0	0	0	0	0	0	0	0	0	0	0	0	0	0	0.0112462	0.0616096	0.00965149	0.0256322	0.0189477	0.00312578	0.00049401	0.00227463	0.0257444	0.0462467	0.00323349	0.0287047	0.00469128	0.0667122	0.0348056	0.0553496	0.0182409	0.0142857	0.0382502	0.00970811	0.0314563	0.00385955	0.0155774	0.0566124	0.0277033	0.00305936	0.0291538	0.0132713	0.0219281	0.0263711	0	0.00132053	0.120274	0.000985909	0.0258985
SRS045004	0	0	0	0	0	0	0	0	0	0	0	0	0	0	0.00494431	0.0897692	0.00193899	0.0372944	0.0379077	0.00148828	0.00107555	0.00624079	0.0263691	0.045191	0.00119518	0.0371738	0.0102635	0.103824	0.0394189	0.0614135	0.0172335	0.0204675	0.0465904	0.00184364	0.0374347	0	0.0239608	0.052268	0.0410372	0.000371527	0.0533981	0.00815617	0.0216539	0.0230024	0	0.00617095	0.0604556	0	0.040125
SRS045645	0	0	0	0	0	0	0	0	0	0	0	0	0	0	0.00761795	0.0691965	0.00659493	0.0298667	0.0232832	0.00108455	0.00143897	0.00389021	0.0239734	0.0517891	0.00259469	0.0392295	0.00330077	0.0660304	0.0240525	0.0606524	0.0116478	0.0207484	0.0395785	0.00409923	0.0261242	0.000591325	0.0162639	0.0492268	0.0265485	0.000579349	0.0368609	0.00756707	0.0138891	0.0175918	0.000419295	0.00340591	0.109573	0	0.0336018
SRS045713	0	0.000696621	0	0	0	0	0	0	0	0	0	0	0	0.000468147	0.0207992	0.0631496	0.00591588	0.0166146	0.0191455	0.00353369	0.000636567	0.000680345	0.0220749	0.0328832	0.00392287	0.0285257	0.000964557	0.0671114	0.0279871	0.0519282	0.0205633	0.0157255	0.0332467	0.00479869	0.0380142	0.00100771	0.00806564	0.0452628	0.0163314	0	0.0408233	0.0210111	0.0214152	0.0113811	0	0.00105984	0.219929	0	0.0199511
SRS047014	0	0	0	0	0	0	0	0	0	0	0	0	0	0	0.0022009	0.0754857	0.00224102	0.0352654	0.0352867	0.00264996	0.000902955	0.0248682	0.0370109	0.0481116	0.00273361	0.021271	0.00306728	0.0730256	0.0308842	0.0669646	0.0191526	0.0354356	0.0465944	0.017549	0.0529386	0.00111464	0.0109845	0.0489864	0.0223708	0.000449474	0.0183667	0.00409294	0.0245387	0.02505	0	0.00175906	0.0763133	0	0.040386
SRS047044	0	0	0	0	0	0	0	0	0	0	0	0	0	0.000819094	0.00312935	0.0526158	0.000921209	0.0546245	0.0338093	0.000716813	0.000247892	0.00801202	0.0423787	0.0760688	0.00155522	0.0450702	0.00280546	0.108816	0.0449526	0.0566349	0.00956519	0.0295636	0.0250163	0.00542476	0.074804	0	0.0337014	0.0475174	0.0379744	0	0.0361488	0.00191443	0.0439317	0.00773716	0	0.00192269	0.0837057	0	0.0113058
SRS048164	0	0.00117043	0	0	0	0	0	0	0	0	0	0	0	0.000250239	0.00595979	0.0798639	0.00359422	0.0321984	0.033968	0.00226135	0.000236843	0.0102146	0.0322878	0.0440503	0.00173494	0.0437765	0.0148049	0.0727728	0.0376054	0.0529792	0.0294938	0.0282469	0.0513504	0.00993928	0.0437497	0.000193029	0.0153053	0.0534938	0.0331821	0	0.0311365	0.00490761	0.0240582	0.0235461	0	0.00675023	0.0899801	0	0.0254341
SRS048870	0.000359618	0	0	0	0	0	0	0	0	0	0	0	0	0	0.00641663	0.0401623	0.00397068	0.0288334	0.0266048	0.00132677	0.00339707	0.0277558	0.0360073	0.0805137	0.00124521	0.0170916	0.0119236	0.048039	0.0186969	0.0665926	0.02348	0.0178628	0.0452595	0.00951961	0.0371082	0.00167483	0.0105491	0.0347955	0.0151651	0.000903743	0.013981	0.0105105	0.0170828	0.023664	0	0.000562647	0.0881386	0	0.0206265
SRS049712	0	0	0	0	0	0	0	0	0	0	0	0	0	0.000695306	0.000631177	0.0678887	0.000811861	0.0431027	0.0307851	0.00129528	0.0013914	0.00307953	0.0546428	0.0512036	0.00418619	0.036647	0.00709155	0.114155	0.0430111	0.0455249	0.0102823	0.0219582	0.0417303	0.00882909	0.0889311	0	0.0278683	0.0432438	0.0312287	0.00108877	0.0426791	0.000310049	0.0344873	0.0135762	0	0.000626392	0.0820137	0	0.017818
SRS049900	0	0	0	0	0	0	0	0	0	0	0	0	0	0	0.00549492	0.0438867	0	0.0219536	0.0185886	0.000435524	0.00151243	0	0.028546	0.0506379	0	0.0423576	0.0031488	0.0740182	0.0320145	0.0989262	0.00234324	0.00679653	0.032647	0.00400685	0.0368641	0.000204863	0.0137112	0.0887335	0.026986	0	0.0458203	0.00079275	0.0118863	0.00620075	0	0.00221075	0.0720691	0	0.0331547
SRS049959	0	0.00260995	0	0	0	0	0	0	0.00117704	0	0	0	0	0.00150072	0.00308974	0.0473404	0.000970963	0.0403275	0.0537826	0.0012369	0.00538171	0.0285808	0.0497009	0.0938751	0.00532234	0.028417	0.00774482	0.0463092	0.0204725	0.080238	0.0262949	0.0190568	0.0448349	0.0127976	0.0504351	0.00108681	0.00431114	0.0548099	0.0338245	0.00261544	0.0173244	0.0044286	0.0388003	0.0178665	0.000566311	0.00406097	0.0703609	0	0.0121399
SRS049995	0	0	0	0	0	0	0	0	0	0	0	0	0	0	0.00350975	0.0561649	0.00151853	0.0311409	0.0315948	0.000567103	0.00171454	0.0242535	0.0257834	0.0578997	0.00110821	0.037827	0.00629541	0.0784044	0.0299757	0.0742544	0.0164033	0.0160184	0.0376731	0.00350198	0.0354103	0.00151468	0.0208208	0.0531431	0.0290937	0	0.0241218	0.00547414	0.0217889	0.0222858	0	0.00630562	0.109433	0	0.0236046
SRS050299	0	0	0	0	0	0	0	0	0	0	0	0	0	0	0.012071	0.0702201	0.0165495	0.0218133	0.0155429	0.00767561	0.00100526	0.00175619	0.0259298	0.0341542	0.000446879	0.022175	0.00978184	0.0781752	0.0334991	0.0526319	0.0168942	0.0230202	0.033231	0.00239943	0.0281087	0.00238544	0.0188594	0.048451	0.027821	0	0.0291931	0.0177484	0.0263872	0.0133076	0.000127087	0.00177226	0.174479	0	0.0276372
SRS050422	0	0.00127845	0	0	0	0	0	0	0	0	0	0	0	0.000621543	0.00343379	0.0644486	0.00412646	0.0729915	0.0582629	0.00172668	0.00145361	0.0079448	0.0607069	0.0396241	0.00808629	0.0179171	0.0108985	0.0718773	0.0377731	0.0523208	0.0384027	0.0292809	0.0691957	0.0292801	0.0889129	0.000444451	0.00797128	0.0555744	0.0341275	0.00398481	0.0184852	0.00332989	0.0337066	0.0377023	0.000134554	0.00128587	0.0638822	0	0.0476045
SRS050752	0	0	0	0	0	0	0	0	0	0	0	0	0	0.000373004	0.00401232	0.0568491	0.0015405	0.0523516	0.0539346	0.00293781	0.0068315	0.00929138	0.0612349	0.0527116	0.00423661	0.0330213	0.0125717	0.0762158	0.0398507	0.0517227	0.0140195	0.019069	0.0476211	0.0159177	0.0542377	0.00527338	0.00890545	0.0529183	0.0234076	0.00264918	0.0235881	0.00254637	0.0323746	0.0303413	0.000828309	0.00375864	0.0779014	0	0.0296102
SRS050925	0	0.00059133	0	0	0	0	0	0	0	0	0	0	0	0.000582962	0.0115165	0.0640849	0.0058074	0.0315378	0.0325524	0.00382021	0.00132492	0.00596449	0.0303226	0.0368535	0.00339611	0.0302869	0.0127833	0.0755444	0.0245282	0.0436759	0.0222946	0.0179898	0.0398985	0.00942193	0.0457667	0.000537339	0.0055591	0.0432369	0.0251903	0.00227908	0.020026	0.0114553	0.025466	0.0224678	0	0.00605317	0.132282	0	0.0334212
SRS051031	0	0	0	0	0	0	0	0	0	0	0	0	0	0	0.000284086	0.0551234	0	0.039173	0.0366086	0.000651189	0.00143323	0.0323918	0.0575252	0.0587182	0.00138691	0.018214	0.00253767	0.0694428	0.0389846	0.0696759	0.0137396	0.0249041	0.0485026	0.0133937	0.044557	0.000504586	0.0121931	0.0500325	0.0315002	0.000900031	0.019922	0.00248466	0.0284832	0.0300041	0	0.00107198	0.0379451	0	0.0263795
SRS051882	0	0.00121422	0	0	0	0	0	0	0	0	0	0	0	0.000287349	0.00700138	0.065589	0.00504114	0.0238431	0.0271186	0.00315955	0.00194417	0.0053272	0.0272192	0.0324322	0.00161863	0.0183068	0.00668004	0.0650185	0.0331655	0.042647	0.0155946	0.0183639	0.0437134	0.00905798	0.0502119	0.00127355	0.0127523	0.0554327	0.0287584	0.00142436	0.0313109	0.00841388	0.0243202	0.0155706	0	0.000233402	0.135882	0	0.035216
SRS052027	0.000857033	0.000719663	0	0	0	0	0	0	0	0	0	0	0	0	0.00798724	0.0523118	0.00779125	0.0351954	0.0337249	0.00344407	0.00128646	0.00466386	0.0402066	0.03117	0.00326911	0.0197351	0.00701273	0.0736883	0.0342834	0.0433532	0.0106931	0.0217853	0.0410571	0.00595763	0.0660184	0.00078657	0.0166371	0.0541277	0.0226908	0.0014892	0.0223432	0.00851291	0.0296101	0.0176646	0	0.00195655	0.207337	0	0.0309132
SRS052697	0	0.000471719	0	0	0	0	0	0	0	0	0	0	0	0.000232521	0.00362823	0.0588794	0.00479937	0.0474254	0.05343	0.00181537	0.00192397	0.0156823	0.0415543	0.0470486	0.00456729	0.0280431	0.0112996	0.0853229	0.0373405	0.0428212	0.0240644	0.0257147	0.0590169	0.0159525	0.0593992	0.00120001	0.00844596	0.0523973	0.033821	0.00154058	0.0262446	0.0043987	0.0324112	0.0193401	0	0.00634093	0.125754	0	0.031786
SRS053335	0	0	0	0	0	0	0	0	0	0	0	0	0	0.000896907	0.00884368	0.0619254	0.00992811	0.0252811	0.0285318	0.00392466	0	0.0116039	0.0319802	0.0328133	0.00137514	0.0145405	0.001999	0.0392747	0.0148272	0.0578623	0.0349226	0.0323913	0.038616	0.0186767	0.0493785	0	0.00681477	0.0310045	0.0236855	0.00308443	0.0100369	0.0125391	0.0210362	0.00905224	0.000421233	0.00184075	0.0994811	0	0.0204504
SRS053398	0	0.000605276	0	0	0	0	0	0	0	0	0	0	0	0.000375621	0.00515021	0.061046	0.00246934	0.0355975	0.0289903	0.00374156	0.00142538	0.00597517	0.0446733	0.0496752	0.00496521	0.0374064	0.00922528	0.106543	0.040314	0.0453697	0.0232868	0.0201744	0.046741	0.00668581	0.0569052	0.00081513	0.0189752	0.0515784	0.0358866	0.00105115	0.0352734	0.00597338	0.0272852	0.0364293	0.00012258	0.00466172	0.0907064	0	0.0320867
SRS054590	0	0.00126729	0	0	0	0	0	0	0	0	0	0	0	0	0.0364336	0.0766211	0.00565812	0.0207907	0.0242712	0.00312594	0.00189151	0.00132745	0.0242191	0.0400707	0.00579844	0.0279336	0.00625243	0.050744	0.0160678	0.0381014	0.0522967	0.0335221	0.0408038	0.00482291	0.0320922	0.00188916	0.00816654	0.0365629	0.0356347	0.000771745	0.036936	0.0350066	0.0191382	0.02576	0.00105146	0.00355608	0.194101	0.00107493	0.0207853
SRS054956	0	0	0	0	0	0	0	0	0	0	0	0	0	0	0.0119477	0.0661056	0.0174176	0.0360909	0.0260821	0.00537069	0.0029431	0.00327495	0.0387543	0.0380252	0.00640146	0.01711	0.00250129	0.0815927	0.036404	0.0591615	0.0117843	0.0145877	0.0441748	0.00914821	0.0572743	0.000192208	0.0153178	0.0420795	0.0136358	0.00238132	0.0272668	0.0105297	0.0338956	0.0132543	0.000478422	0.00019599	0.242827	0.000978202	0.0282237
SRS055982	0	0	0	0	0	0	0	0	0	0	0	0	0	0	0.00993844	0.0628393	0.00289846	0.0344164	0.029166	0.000383266	0	0.00464657	0.0275047	0.0457327	0.00245157	0.0392892	0.0132432	0.078916	0.0266986	0.0428414	0.0191055	0.025285	0.0432259	0.00629182	0.0345068	0.000186437	0.0179524	0.0494618	0.0281854	0.00191614	0.0289242	0.009743	0.0249556	0.0202371	0.000287951	0.00698673	0.091445	0	0.0316592
SRS056259	0	0.000627143	0	0	0	0	0	0	0	0	0	0	0	0.000421455	0.0087607	0.0471142	0.00965173	0.0147441	0.0192317	0.00548039	0.00028067	0.0151029	0.0204634	0.0359704	0.00158287	0.0300403	0.010313	0.0628155	0.0222385	0.0589331	0.0195633	0.00775116	0.0253982	0.0146809	0.0311512	0	0.00777158	0.0552944	0.013384	0	0.0191036	0.00807843	0.0144057	0.0101315	0.000137537	0.00321821	0.172431	0	0.0280815
SRS056519	0	0.00120678	0	0	0	0	0	0	0	0	0	0	0	0.0025717	0.0265528	0.0675496	0.0160654	0.024556	0.0258109	0.00667533	0.000249366	0.00451517	0.0276661	0.0311337	0.0190553	0.0319459	0.00659689	0.0586888	0.025818	0.0587289	0.0304008	0.0148686	0.0470277	0.00626683	0.0383739	0.00324255	0.0117099	0.0440764	0.0237536	0.00626224	0.0290381	0.0271794	0.0187368	0.0224665	0.000825805	0.00100236	0.221536	0	0.0243959
SRS057717	0	0.000595997	0	0	0	0	0	0	0	0	0	0	0	0	0.0163852	0.0697486	0.021438	0.016059	0.0178432	0.00954391	0.00076907	0.00140749	0.0199835	0.0202229	0.00157825	0.0210127	0.00274223	0.0645147	0.0186841	0.0719853	0.0203353	0.0106268	0.0201493	0.00339575	0.0305305	0	0.0118641	0.0567833	0.00948481	0	0.020821	0.0188065	0.0148368	0.0087967	0	0.000215881	0.293552	0	0.0319288
SRS058723	0	0	0	0	0	0	0	0	0	0	0	0	0	0	0.00568851	0.0819612	0.00753684	0.0271613	0.0272065	0.0044122	0.00161666	0.00444174	0.0254806	0.0434037	0.00129301	0.0304914	0.00421076	0.0825024	0.0374094	0.0686503	0.0139816	0.0231068	0.043841	0.005385	0.0425912	0.000187953	0.0206738	0.0569619	0.0365924	0.000343377	0.0395596	0.00531257	0.0214898	0.0292561	0	0.00319355	0.0602345	0	0.0334871
SRS058770	0	0	0	0	0	0	0	0	0	0	0	0	0	0.000422866	0.0212303	0.0627542	0.0105565	0.0254389	0.0264491	0.00631515	0.00144974	0.00204907	0.0374376	0.0392236	0.00213999	0.0372718	0.00929829	0.0888804	0.0300158	0.0495603	0.0250189	0.0185566	0.0419052	0.0085292	0.0373298	0.000383283	0.0174767	0.0451571	0.0341857	0.00158523	0.0317273	0.0196016	0.0272422	0.02848	0	0.00890249	0.138376	0	0.0293958
SRS062427	0	0	0	0	0	0	0	0	0	0	0	0	0	0.000837701	0.0150249	0.0224697	0.00292894	0.0138742	0.00956699	0.00233722	0	0.0020067	0.0275109	0.0206252	0	0.00945443	0.000734336	0.0388064	0.0118183	0.0568161	0.0227389	0.0040362	0.016775	0.00300392	0.0187604	0	0.00351677	0.0301005	0.0115442	0	0.0144302	0.00958637	0.00797057	0.00604767	0	0.000680432	0.0825868	0	0.0229469
SRS063985	0	0	0	0	0	0	0	0	0	0	0	0	0	0	0.00777219	0.053558	0.00274146	0.0589961	0.0668108	0.00142839	0.00263647	0.046166	0.0556755	0.0537214	0.00299177	0.0167023	0.000811386	0.0591854	0.0280967	0.0899669	0.020274	0.0233713	0.0655863	0.0221793	0.0487174	0.000352465	0.010187	0.0516337	0.0316441	0.00264466	0.0235584	0.00765846	0.0298867	0.0202014	0.000359191	0.000980819	0.059025	0	0.0525662
SRS064276	0.000267449	0.000486397	0	0	0	0	0	0	0	0	0	0	0	0	0.0144327	0.0592558	0.00918441	0.050639	0.0502486	0.00533448	0.00382582	0.0130252	0.0514625	0.0417195	0.00669543	0.0282469	0.00839189	0.0724464	0.0361594	0.0572197	0.0404662	0.0318433	0.0675713	0.023232	0.0778342	0.000316091	0.00566756	0.0565965	0.0344625	0.00301631	0.0189458	0.0235795	0.0351015	0.0285908	0.000912422	0.00349351	0.0966185	0.000802347	0.0387038
SRS064557	0	0	0	0	0	0	0	0	0	0	0	0	0	0.000266981	0.00567055	0.0652171	0.0104907	0.0151152	0.0167595	0.00311144	0.000727195	0	0.0238707	0.0394371	0.000387546	0.0261286	0.00669276	0.071101	0.0251551	0.0611132	0.0076884	0.00342385	0.032326	0.000639553	0.0311568	0.000789195	0.0165735	0.0556572	0.020418	0	0.0327071	0.0077332	0.0169858	0.0229899	0	0.00146707	0.146663	0	0.0294616
SRS064645	0	0	0	0	0	0	0	0	0	0	0	0	0	0	0.00812385	0.0649066	0	0.0333798	0.0453061	0	0.00231424	0.00039815	0.0484161	0.0529081	0.000132913	0.0544749	0.00898162	0.116325	0.0540397	0.0675156	0.0202207	0.03353	0.0445908	0.00584416	0.0326186	0.00188226	0.0371882	0.0508134	0.0526394	0.00106001	0.0378156	0.00276476	0.0345161	0.0246647	0	0.00527369	0.0777071	0	0.0509237
SRS065504	0.000436816	0	0	0	0	0	0	0	0	0	0	0	0	0	0.00446721	0.0427762	0.00557189	0.04541	0.0417124	0.00197963	0.00209896	0.0357132	0.0426044	0.0464682	0.000477411	0.0127884	0.0177612	0.0526422	0.0269564	0.0470041	0.0244194	0.0284962	0.0495419	0.0137665	0.0592169	0.000510462	0.00515135	0.0537594	0.0170387	0	0.0132354	0.00677082	0.022826	0.0290453	0.000126497	0	0.11578	0	0.0297479
SRS077730	0	0	0	0	0	0	0	0	0	0	0	0	0	0.000817348	0.00647923	0.0673521	0.00655348	0.0264135	0.0194077	0.00320208	0.00175484	0.00573954	0.02991	0.0313406	0.000799066	0.0299599	0.00783015	0.0667922	0.0305462	0.056458	0.0146685	0.0158633	0.0292071	0.0104984	0.0341014	0.00100214	0.0149712	0.0450599	0.0349081	0.000241166	0.0202767	0.0079854	0.0196577	0.0198667	0	0.00414721	0.12629	0	0.0249729
SRS078176	0	0	0	0	0	0	0	0	0	0	0	0	0	0	0.00167635	0.0624411	0.00203421	0.0544444	0.0397434	0.000571557	0.00264136	0.0257711	0.0578133	0.0778897	0.00232281	0.0408806	0.00633525	0.0813402	0.0345146	0.0824448	0.0188424	0.0282866	0.0490465	0.006439	0.0654188	0.000388072	0.0275639	0.0483198	0.0346561	0.00191505	0.0375789	0.00398583	0.048992	0.0108133	0.000121511	0.00147129	0.135906	0.000312311	0.0121634
SRR413556	0	0.00156306	0	0	0	0	0	0	0	0	0	0	0	0.000808614	0.00111769	0.0842468	0.004513	0.09953	0.0871321	0.00436661	0.0026443	0.000849467	0.0649621	0.0493351	0.0236039	0.0278802	0.0313954	0.0893135	0.0569701	0.0485964	0.0359463	0.0381552	0.0732124	0.0426035	0.0832166	0.000713983	0.0183429	0.0593962	0.0467637	0.00486313	0.0366453	0.00244817	0.0413654	0.0485653	0.00103048	0.000825711	0.0340795	0.000924419	0.0493037
SRR413559	0	0	0	0	0	0	0	0	0	0	0	0	0	0.000638218	0.00795136	0.0665349	0.00647894	0.0585743	0.0620388	0.00366793	0.00240672	0.0111134	0.0511824	0.0464331	0.00857184	0.038954	0.0160475	0.118336	0.0521504	0.0668175	0.0296993	0.0323241	0.0543203	0.0118067	0.0508763	0.00228633	0.0304043	0.0529736	0.0590833	0.00357207	0.0335689	0.00461556	0.0384414	0.0207329	0.000189301	0.00298175	0.0659741	0.0010612	0.0400981
SRR413560	0	0.000403905	0	0	0	0	0	0	0	0	0	0	0	0.000608304	0.00139387	0.0874651	0.00564605	0.0967112	0.0977781	0.00745142	0.00241963	0.00712544	0.0679832	0.0467646	0.0115483	0.0251203	0.00859977	0.0894652	0.0531952	0.0583913	0.0334102	0.0460408	0.0718798	0.036254	0.079961	0.00613727	0.0155947	0.0620197	0.0535803	0.00773968	0.0359459	0.00150036	0.0369783	0.0366459	8.17985e-05	0.00576191	0.0584389	0.00205283	0.0539777
SRR413561	0	0.00136801	0	0	0	0	0	0	0	0	0	0	0	0.00224886	0.00160142	0.0786045	0.0125306	0.0752207	0.0748098	0.0155646	0.0128726	0.00781233	0.0792524	0.0571259	0.0147424	0.0386544	0.0391149	0.0986392	0.0629593	0.0507896	0.0223086	0.0417756	0.0568323	0.0319459	0.0898277	0.00136269	0.0176638	0.0625039	0.0502069	0.00587247	0.0344322	0.0113489	0.0340578	0.0324791	0.00029805	0.00109233	0.110786	0.0007948	0.0318821
SRR413562	0	0	0	0	0	0	0	0	0	0	0	0	0	0.000767826	0.00755789	0.08379	0.00771462	0.0750397	0.07824	0.00507133	0.00136519	0.00950533	0.0564346	0.0575516	0.0137629	0.0374102	0.0275777	0.0954328	0.0399686	0.0698975	0.0281884	0.0336445	0.0601953	0.0226902	0.0658925	0.00247096	0.0199712	0.0600274	0.0536416	0.00838831	0.0311271	0.00781981	0.0373368	0.0349931	0.00121681	0.00734788	0.0946454	0	0.030372
SRR413563	0	0	0	0	0	0	0	0	0	0	0	0	0	0.000276525	0.000991434	0.0513252	0.00253724	0.0976435	0.0632418	0.00316461	0.00302032	0.00154364	0.0821008	0.115667	0.00793046	0.0363487	0.00297422	0.145728	0.0652488	0.0685059	0.00850079	0.0340656	0.0671928	0.0126271	0.0666564	0.000577891	0.046971	0.04919	0.0822977	0.00239615	0.0912089	0.00140997	0.048188	0.0146994	0.000101333	0.00119199	0.015075	0.000854484	0.0166204
SRR413564	0.000271863	0.00153994	0	0	0	0	0	0	0	0	0	0	0	0.000531884	0.0128506	0.0670361	0.00751073	0.0562165	0.0544033	0.00629935	0.0110964	0.0183206	0.0661734	0.0479301	0.0163222	0.0281314	0.0177167	0.0849293	0.0450861	0.0634252	0.0329316	0.0494053	0.0413636	0.0256304	0.0594187	0.00746002	0.016469	0.0589054	0.0449251	0.00545568	0.0267208	0.0212791	0.0317092	0.0256221	0.00110714	0.00504648	0.0806512	0	0.0359078
SRR413565	0.000740335	0.00113769	0	0	0	0	0	0	0	0	0	0	0	0.000473795	0.000485164	0.0659093	0.00611668	0.0651864	0.0726709	0.00632988	0.0108937	0.00150833	0.0622195	0.0461444	0.0159671	0.0255381	0.00989913	0.0976674	0.0525303	0.0478981	0.0157401	0.0364091	0.0642908	0.0286444	0.0616666	0.00154272	0.0170904	0.0625603	0.0527343	0.00574405	0.0344165	0.0014345	0.0288443	0.0303212	0.000355217	0.00167234	0.0519229	0	0.0453621
SRR413566	0.00181371	0.00282437	0	0	0	0	0	0	0	0	0	0	0	0.00306203	0.00266672	0.0632113	0.00542554	0.0630043	0.0617663	0.00572678	0.00541027	0.00285035	0.0470167	0.053437	0.0375854	0.0517107	0.0282567	0.116043	0.0489317	0.0642031	0.0315768	0.0348061	0.0487315	0.0152455	0.0412212	0.00482739	0.0272889	0.0614372	0.0493767	0.0165852	0.0342816	0.00688449	0.0322608	0.0230581	0.00209982	0.00927887	0.0538287	0.00151196	0.0315674
SRR413567	0.000555859	0.00446894	0	0	0	0	0	0	0	0	0	0	0	0.000288223	0.0192894	0.0924474	0.0120999	0.0546875	0.0544469	0.0174097	0.00545364	0.0113312	0.0506181	0.0509184	0.0227682	0.040787	0.0198125	0.0666048	0.0380392	0.0593872	0.0364921	0.0186061	0.0618724	0.0200512	0.0610615	0.013324	0.0132644	0.0501173	0.0325265	0.0120668	0.0464785	0.0196667	0.0340827	0.0325379	0.00109917	0.0018444	0.0761636	0.000786947	0.029796
SRR413568	0.000302503	0.000583399	0	0	0	0	0	0	0	0	0	0	0	0.00507222	0.0026593	0.0424918	0.00718447	0.0555402	0.0429763	0.0045523	0.00164953	0.00643988	0.0525762	0.0769323	0.0295204	0.0310174	0.0141679	0.110114	0.0551632	0.0592923	0.02606	0.0252898	0.0397675	0.0143367	0.0497871	0.00281289	0.0466973	0.0482309	0.0585467	0.00957668	0.0429237	0.00705121	0.0376541	0.0097658	0.00192514	0.00417905	0.0279081	0.000596509	0.0220988
SRR413569	0	0	0	0	0	0	0	0	0	0	0	0	0	0.00282438	0.00511023	0.0744661	0.00684412	0.0548281	0.0500682	0.005118	0.00473747	0.0125432	0.0421743	0.0497189	0.0169394	0.045639	0.0269823	0.0993102	0.0496643	0.0625128	0.0344064	0.0269444	0.0457364	0.0173328	0.0770169	0.0032407	0.0158646	0.070668	0.0537786	0.00809916	0.0430222	0.00955209	0.0370869	0.0202632	0.0011042	0.00378195	0.071318	0.00124181	0.0426296
SRR413570	0.00390939	0.00296884	0	0	0	0	0	0	0	0	0	0	0	0.000526636	0.0177651	0.0709126	0.0117406	0.0489342	0.0493258	0.0198375	0.0164542	0.00245594	0.0504348	0.0512827	0.060023	0.0629647	0.0624099	0.108389	0.0526191	0.0444087	0.0416853	0.0289187	0.0440891	0.0159363	0.0574022	0.00954065	0.0246599	0.0581091	0.0546107	0.015629	0.0451993	0.0301616	0.031887	0.0202609	0.00534693	0.0175887	0.0646	0.00439315	0.0384266
SRR413571	0.00695333	0.0151252	0	0	0	0	0	0	0	0	0	0	0	0.00538617	0.00306628	0.0819686	0.0208256	0.0377285	0.043951	0.0453078	0.0128968	0.0145649	0.0532612	0.0375917	0.180638	0.0536341	0.0619314	0.0628986	0.0373483	0.0481175	0.0261541	0.0324332	0.0442344	0.0608795	0.0494018	0.0376357	0.0200976	0.046592	0.0420025	0.0743812	0.0499581	0.0330481	0.0278892	0.0237583	0.0116675	0.015011	0.0471411	0.0255411	0.0329311
SRR413572	0	0.000513804	0	0	0	0	0	0	0	0	0	0	0	0.00118287	0.0127547	0.0770363	0.012503	0.0649138	0.0715164	0.0148186	0.0094277	0.0041491	0.0614783	0.0707807	0.0211197	0.0415294	0.0207157	0.0977172	0.0509687	0.0561664	0.0309418	0.0379357	0.0451772	0.0274013	0.0549656	0.0126565	0.0254249	0.0432516	0.0546647	0.00767052	0.0504803	0.0112083	0.0360767	0.0234639	0.00107132	0.0019063	0.12688	0.000834931	0.0285455
SRR413573	0.000209648	0.00183168	0	0	0	0	0	0	0	0	0	0	0	0	0.00517247	0.14346	0.00784152	0.062878	0.107676	0.00613597	0.0338037	0.00265172	0.0595003	0.0497644	0.0295136	0.0174344	0.0610087	0.0878271	0.034728	0.121891	0.0167699	0.0464766	0.0774838	0.0174771	0.0369807	0.00357459	0.00333433	0.0687802	0.0387103	0.00544183	0.0245323	0.00633028	0.0249991	0.0883097	7.54198e-05	0.000672279	0.13081	0.000951919	0.0368212
SRR413574	0	0.000512702	0	0	0	0	0	0	0	0	0	0	0	0.00297368	0.0075964	0.073891	0.00718624	0.0449129	0.0640289	0.00428033	0.00432648	0.0101319	0.0578687	0.0529315	0.0193505	0.0377348	0.0179152	0.0886232	0.0456577	0.0559104	0.0395001	0.0350444	0.0459368	0.0191317	0.0682082	0.00427009	0.0157797	0.0580423	0.0391599	0.00680255	0.0330475	0.0124143	0.0329065	0.033416	0.00474903	0.00348987	0.0926299	0.00226083	0.0374973
SRR413575	0	0	0	0	0	0	0	0	0	0	0	0	0	0.00142319	0.00602031	0.0691876	0.00465401	0.0578053	0.0702667	0.00381957	0.00223641	0.00420763	0.0572678	0.0461656	0.00717051	0.0345459	0.0121686	0.116689	0.0503479	0.0597835	0.0253773	0.0321214	0.0631787	0.0114852	0.0582527	0.00203481	0.0269708	0.0638521	0.0626251	0.00603842	0.0461669	0.00506798	0.0375724	0.0279584	0	0.00153523	0.074627	0	0.0380435
SRR413576	0	0.000557668	0	0	0	0	0	0	0	0	0	0	0	0.00104917	0.001046	0.070185	0.00598856	0.0856747	0.0532439	0.00924082	0.00134555	0.00296337	0.0676643	0.0692843	0.0111575	0.054222	0.0213691	0.104331	0.0470323	0.0628485	0.0186871	0.024826	0.0379552	0.0183484	0.0582382	0.00749497	0.0323394	0.0653343	0.0630068	0.00434518	0.0529646	0.0033569	0.036335	0.0115582	0.000541967	0.00212036	0.0320909	0.00164738	0.0241127
SRR413577	0.00172657	0.00115332	0	0	0	0	0	0	0	0	0	0	0	0.00341713	0.0155448	0.0624267	0.00757483	0.0527568	0.0555832	0.00276045	0.00330273	0.00287526	0.0522731	0.0493747	0.0138082	0.0465819	0.033669	0.0972144	0.0511026	0.0574626	0.0514433	0.0279674	0.0389896	0.0108026	0.0376732	0.00112382	0.0271763	0.049569	0.0434676	0.00804026	0.0372228	0.0117474	0.0329606	0.0320758	0.000988576	0	0.0830848	0.000884532	0.0256384
SRR413579	0	0	0	0	0	0	0	0	0	0	0	0	0	0.000199161	0.00446755	0.0995984	0.0123719	0.0582439	0.0666999	0.0126829	0.00104631	0.00600429	0.0452146	0.0570074	0.0040881	0.0475184	0.0151098	0.0884433	0.0357154	0.0466859	0.032433	0.0423255	0.0530602	0.023083	0.060774	0.0147219	0.0256267	0.0625352	0.0599377	0.000900803	0.0467965	0.00578552	0.0328882	0.0224325	0	0.00279365	0.0989549	0	0.0403292
SRR413580	0.000531049	0.00292055	0	0	0	0	0	0	0	0	0	0	0	0.00079727	0.00296101	0.0636094	0.00509148	0.0525002	0.0615937	0.00856364	0.00299299	0.0121091	0.0521465	0.0673458	0.0318171	0.044039	0.014463	0.0969622	0.0441804	0.0679628	0.0312787	0.0406316	0.0531609	0.0136324	0.0637859	0.0041205	0.0233115	0.0630614	0.0639058	0.0164202	0.0416158	0.00859076	0.0408353	0.0162472	0.00258104	0.00558135	0.045262	0.00519599	0.0361496
SRR413581	0	0	0	0	0	0	0	0	0	0	0	0	0	0.00018863	0.000715742	0.056183	0.00214318	0.0993292	0.0945919	0.00328961	0.00180959	0.0138441	0.0800837	0.0559751	0.0128284	0.0277401	0.011385	0.104472	0.0544507	0.0517891	0.019972	0.0562048	0.0790646	0.0220777	0.0708244	0.00104101	0.017189	0.0540479	0.0439421	0.00921719	0.0275052	0.00271692	0.0469142	0.0329804	0.00140417	0.00438657	0.0786406	0.000714099	0.0470762
SRR413582	0	0.00324927	0	0	0	0	0	0	0	0	0	0	0	0.000797981	0.00545316	0.0801228	0.0103373	0.0596888	0.0488588	0.0128854	0.00801166	0.00575854	0.0572804	0.0554713	0.037049	0.0311394	0.0133621	0.101326	0.0483117	0.0608386	0.0129237	0.0233712	0.0452733	0.0171493	0.051271	0.00626476	0.0255258	0.051249	0.0468759	0.0194185	0.0534404	0.0150847	0.0545789	0.0121693	0.00343642	0.00650326	0.0502586	0.00568645	0.0264463
SRR413583	0.00109464	0.00296019	0	0	0	0	0	0	0	0	0	0	0	0.00121855	0.00521645	0.0955525	0.0159559	0.0610336	0.0682612	0.0119872	0.00295488	0.0121719	0.0679922	0.0499194	0.0220482	0.0196859	0.0143997	0.0656569	0.037473	0.0557188	0.0307156	0.0457473	0.0644692	0.0407315	0.0678895	0.0164897	0.0133454	0.0585134	0.0436671	0.0168779	0.0255022	0.0123816	0.0329449	0.0412093	0.00134354	0.00190365	0.0725998	0.000215854	0.047799
SRR413584	0	0.000473618	0	0	0	0	0	0	0	0	0	0	0	0.00121496	0.0102974	0.0459196	0.00290486	0.0437272	0.0571812	0.00499857	0.0133619	0.0158642	0.0595768	0.046994	0.0178367	0.0248561	0.016608	0.0799026	0.0341714	0.0754691	0.0415661	0.0307644	0.051311	0.0219874	0.053248	0.000590219	0.0147993	0.0507786	0.0317468	0.00887003	0.0269385	0.0226425	0.0279133	0.0322384	0.0022101	0.00333196	0.0689235	0.000769629	0.032393
SRR413585	0.00328215	0.00615736	0	0	0	0	0	0	0.000845127	0	0	0	0	0.0013676	0.00994657	0.0553829	0.00859503	0.0386239	0.0440209	0.0167661	0.00852751	0.012873	0.0437256	0.0381785	0.102876	0.0590695	0.0445658	0.0920973	0.0486101	0.0613604	0.0402536	0.0240023	0.04549	0.0227643	0.0504366	0.0132085	0.0220832	0.0476981	0.0443439	0.0433609	0.041318	0.0239058	0.0303976	0.0232582	0.00701234	0.0173339	0.0871265	0.014354	0.0296224
SRR413586	0.00167032	0.0022697	0	0	0	0	0	0	0	0	0	0	0	0.00154438	0.00932562	0.0662625	0.00828254	0.0552225	0.06178	0.00711662	0.00349316	0.0214029	0.0524817	0.0486701	0.0283126	0.0295582	0.0181982	0.0918429	0.045994	0.0677195	0.0325505	0.0322912	0.0510974	0.0174498	0.0467261	0.00228919	0.0180503	0.0649384	0.0395307	0.0105748	0.0234171	0.0175689	0.0302901	0.0329792	0.0027404	0.00647109	0.0708205	0.00147531	0.0506054
SRR413587	0	0	0	0	0	0	0	0	0	0	0	0	0	0.0014308	0.00960771	0.0768757	0.00714373	0.0568203	0.0691301	0.00716413	0.00232078	0.00224269	0.0559089	0.0425345	0.00842735	0.0498678	0.0186707	0.12761	0.0494527	0.0567691	0.0315376	0.0354045	0.05944	0.00897902	0.0487599	0.00331252	0.024839	0.0607565	0.0506626	0.00651319	0.0390426	0.0108854	0.0384561	0.0296544	0.000259511	0.00719589	0.104239	0	0.0394361
SRR413588	0.000789858	0.00422569	0	0	0	0	0	0	0	0	0	0	0	0.00200145	0.00173403	0.0575768	0.00521579	0.0833036	0.0804668	0.0088635	0.00224421	0.0116658	0.0744555	0.0584252	0.0338899	0.0313472	0.0215599	0.0887628	0.0461631	0.0623805	0.0329639	0.0455586	0.0727113	0.0146474	0.0664835	0.00365435	0.016949	0.0699027	0.0431454	0.0162411	0.0399764	0.00992949	0.041649	0.0324823	0.00141884	0.00365157	0.0992958	0.00485452	0.0381232
SRR413589	0	0.00681063	0	0	0	0	0	0	0	0	0	0	0	0.0015401	0.00399182	0.0573672	0.00845748	0.0669401	0.0575959	0.00640158	0.00513001	0.0137847	0.0524892	0.0468564	0.0609885	0.0309954	0.0205202	0.0884473	0.0488464	0.0605483	0.0225483	0.0330398	0.0551893	0.0289467	0.0590341	0.000796524	0.0234853	0.0608889	0.0458918	0.0185846	0.0401072	0.0157242	0.0399158	0.0377439	0.00696671	0.00962655	0.0552008	0.0114414	0.0402687
SRR413590	0	0	0	0	0	0	0	0	0	0	0	0	0	0.00140501	0.00211601	0.0670214	0.000730212	0.108915	0.0848551	0.0019314	0.00149999	0.00280276	0.084923	0.112124	0.0110905	0.0255875	0.00847843	0.144908	0.0567082	0.0701699	0.00850359	0.04889	0.066765	0.0109324	0.0734099	0.00437124	0.0425422	0.0631338	0.0691572	0.00606176	0.0615084	0.00138359	0.0446699	0.0281931	0.000570655	0.00123721	0.022073	0	0.0306893
SRR413591	0	0	0	0	0	0	0	0	0	0	0	0	0	0.000406554	0.0090726	0.0714228	0.0119731	0.0432086	0.0416042	0.00703267	0.000537804	0.0123163	0.0412782	0.0380135	0.0095375	0.0376725	0.0197334	0.0871439	0.0391403	0.0501627	0.0262821	0.0236407	0.0485457	0.0153631	0.043337	0.00396314	0.0256007	0.0452397	0.041151	0.00215029	0.0375665	0.00791385	0.0344249	0.0294636	0.000188559	0.00249204	0.0976823	0.00119798	0.0382167
SRR413592	0.000558724	0	0	0	0	0	0	0	0	0	0	0	0	0.00193313	0.0256828	0.0676141	0.00899289	0.0308948	0.0432103	0.0085169	0.00317391	0.0100164	0.0365526	0.044771	0.0111692	0.0307448	0.0122838	0.0893394	0.0421986	0.0562901	0.039636	0.0130726	0.0416582	0.0239692	0.0483832	0.00316095	0.0134326	0.0589826	0.0470624	0.00263998	0.0390608	0.0278182	0.0374008	0.0401451	0.000195015	0.00310659	0.0893014	0.00025582	0.0238949
SRR413593	0	0.00201168	0	0	0	0	0	0	0	0	0	0	0	0.00250765	0.0089606	0.0602347	0.00184166	0.0692375	0.0511852	0.00198084	0.00042052	0.00131421	0.0574576	0.0748916	0.0153235	0.0627741	0.00574779	0.123334	0.0556786	0.0581307	0.0180598	0.0271984	0.060479	0.00615925	0.0565047	0.00209259	0.0399101	0.0508578	0.0621123	0.0117777	0.0574786	0.00455244	0.035199	0.00809783	0.00124201	0.00193846	0.0275315	0.0026174	0.0205644
SRR413594	0.000254197	0.000462296	0	0	0	0	0	0	0	0	0	0	0	0	0.00531864	0.0800714	0.00287705	0.0518095	0.0599175	0.00353198	0.00414097	0.00409822	0.0424487	0.0581881	0.0116902	0.0579616	0.0210099	0.12968	0.0473151	0.0537481	0.0259388	0.0341029	0.0546201	0.00324583	0.0483522	0.00221257	0.0216439	0.0484687	0.0548133	0.010288	0.0433177	0.00695716	0.0318557	0.0322209	0.00159359	0.0150077	0.0803264	0.00183757	0.0331165
SRR413595	0	0.000496539	0	0	0	0	0	0	0	0	0	0	0	0	0	0.065894	0.00154583	0.0821517	0.061479	0.000924756	0.000465439	0	0.088618	0.101681	0.00291989	0.0310276	0.0139426	0.134176	0.0868802	0.0734972	0.00925561	0.0270153	0.0426235	0.015221	0.0737064	0.000189033	0.0397122	0.0449368	0.0482303	0	0.0798757	0.00157426	0.0643816	0.0138703	0.00094231	0	0.100962	0	0.010611
SRR413596	0	0	0	0	0	0	0	0	0	0	0	0	0	0.000655781	0.00146349	0.0842764	0.00604656	0.0581828	0.062982	0.00380518	0.00055155	0.00886594	0.0577166	0.0459277	0.00196106	0.0298182	0.0205692	0.100041	0.0416842	0.0491258	0.0302978	0.0471003	0.0590775	0.0320272	0.045233	0.00647364	0.0215539	0.0525419	0.0494757	0.000346354	0.0380027	0.00519295	0.0435451	0.0402531	0.000437225	0.00299278	0.0683115	0	0.0439911
SRR413597	0	0.00180517	0	0	0	0	0	0	0	0	0	0	0	0.00189266	0.00827858	0.0771159	0.00673399	0.0703594	0.0652378	0.0066774	0.000740111	0.00847667	0.0494532	0.0381338	0.00999281	0.0277596	0.0204752	0.0989258	0.0494592	0.0609596	0.0360117	0.043844	0.0588921	0.0297334	0.0601385	0.00307751	0.0221614	0.0536324	0.0441127	0.00734158	0.0342426	0.00797116	0.0398207	0.0333502	0.000539845	0.000832402	0.0652348	0.000765585	0.0308699
SRR413598	0.000262192	0.000463666	0	0	0	0	0	0	0.00124079	0	0	0	0	0.000469966	0.0052551	0.0585166	0.00797939	0.0909127	0.0915032	0.00846177	0.00688109	0.00946348	0.0761885	0.0471421	0.0170082	0.0281449	0.0123167	0.0924949	0.0489167	0.058268	0.0277868	0.0422904	0.0562283	0.0283278	0.064414	0.00202928	0.015734	0.0715226	0.0541276	0.00967651	0.025976	0.0111804	0.0338513	0.0312281	0.00104932	0.00422533	0.0584333	0.000786576	0.0407138
SRR413599	0.000277665	0.000512612	0	0	0	0	0	0	0	0	0	0	0	0.00132022	0.0219977	0.0923422	0.0115321	0.0491632	0.061485	0.00742996	0.00306721	0.00820281	0.0513868	0.0412187	0.0145422	0.040025	0.0225383	0.0873812	0.0467769	0.067531	0.0335166	0.0392222	0.0549549	0.0198594	0.0543527	0.00319538	0.0187507	0.0567168	0.0425848	0.00386308	0.0379578	0.0165158	0.0351499	0.0370498	0.00112351	0.00422208	0.0907754	0.000262066	0.0385043
SRR413600	0	0	0	0	0	0	0	0	0	0	0	0	0	0.00208479	0.0120171	0.0762457	0.00532018	0.046263	0.0410867	0.00547872	0.00434571	0.0103768	0.0492591	0.0446331	0.00881509	0.0532705	0.0246548	0.0953749	0.0373132	0.0594696	0.0248396	0.0332558	0.0569444	0.0130934	0.0429432	0.00145864	0.0262415	0.067541	0.0509831	0.00288377	0.0373979	0.0133681	0.0359305	0.0342147	0.000277198	0.00945679	0.0890867	0.00024735	0.0369575
SRR413601	0.00126513	0.0018685	0	0	0	0	0	0	0	0	0	0	0	0.00105968	0.012641	0.07684	0.014341	0.0440616	0.0560708	0.015637	0.00423632	0.00318157	0.0526649	0.0424705	0.0628463	0.0668408	0.0408244	0.12881	0.0437254	0.0583439	0.0458763	0.0294608	0.0436013	0.00922743	0.0468127	0.00687984	0.0347834	0.0598141	0.0598359	0.0339312	0.0470093	0.0235475	0.0354226	0.0217427	0.00553278	0.0204801	0.119218	0.0102905	0.0300206
SRR413602	0.00141641	0.00173181	0	0	0	0	0	0	0	0	0	0	0	0.00111128	0.0099797	0.068578	0.0115931	0.11319	0.0906413	0.00982251	0.00254791	0.00421333	0.0819557	0.0444755	0.0112243	0.023443	0.0213426	0.100625	0.046211	0.0795404	0.0254613	0.0443209	0.0767329	0.0378209	0.0581947	0.00160873	0.0131451	0.0538967	0.0389166	0.00306833	0.0293143	0.0136695	0.0363108	0.0252113	0.00059965	0.0010609	0.116199	0	0.0569678
SRR413603	0.000522182	0.000964027	0	0	0	0	0	0	0	0	0	0.000423799	0	0.00103451	0.0262314	0.075635	0.0121149	0.043152	0.0484562	0.00923048	0.00718602	0.0042162	0.0466898	0.0429122	0.032048	0.0560212	0.0279672	0.101649	0.0384131	0.0548123	0.038422	0.0266775	0.052504	0.0120746	0.0451583	0.00623082	0.0241493	0.0503192	0.042886	0.0127728	0.0522071	0.0205403	0.0288108	0.0313669	0.00159454	0.0126078	0.124168	0.000739268	0.037462
SRR413606	0	0.000401757	0	0	0	0	0	0	0	0	0	0	0	0.00250309	0.00777087	0.0835322	0.00663726	0.0825552	0.103769	0.00735385	0.00308952	0.00738426	0.0783171	0.0407573	0.0185399	0.0310612	0.0167077	0.0944927	0.0456438	0.0604835	0.0247536	0.0458711	0.0800161	0.0147598	0.0710392	0.00165099	0.0118309	0.046168	0.0455667	0.00758969	0.0294245	0.00784076	0.0419878	0.0494216	0.000507417	0.00177471	0.07519	0.00143485	0.0396251
SRR413608	0	0	0	0	0	0	0	0	0	0	0	0	0	0.000391355	0.0301738	0.0845477	0.0278489	0.0479688	0.0561174	0.0212373	0.00852862	0.000755406	0.0630294	0.0413563	0.00329466	0.0218756	0.00626312	0.0903831	0.028167	0.0591927	0.0482354	0.0255725	0.0469219	0.00721458	0.039514	0.00424602	0.02639	0.0596514	0.0453637	0.00250558	0.0264847	0.0335574	0.0330371	0.0168623	0.000104333	0.00224017	0.133937	0	0.0210381
SRR413609	0	0.000484759	0	0	0	0	0	0	0	0	0	0	0	0.00521002	0.00286269	0.0478195	0.00142112	0.0681221	0.0657342	0.00409015	0.00740469	0.00059431	0.0567124	0.0761171	0.0258601	0.0547522	0.025701	0.104526	0.0423665	0.0626365	0.0338826	0.0466729	0.0397233	0.0201106	0.0422407	0.00162075	0.01829	0.0651284	0.069176	0.00981747	0.0337142	0.00209741	0.046399	0.0175218	0.000337638	0.00327733	0.0773544	0.00123471	0.0142161
SRR413610	0	0.000369351	0	0	0	0	0	0	0	0	0	0.000326528	0	0.000427204	0.00904689	0.0619666	0.00512038	0.160653	0.16604	0.00501191	0.00166865	0.00702452	0.0834181	0.064251	0.00905412	0.0196931	0.0117616	0.0863569	0.0498957	0.063368	0.0187199	0.0636776	0.0912259	0.0407094	0.0807223	0.00226231	0.00513344	0.0555302	0.0315989	0.0100197	0.0263145	0.0147268	0.0460627	0.0573637	0.00341743	0.00252968	0.0553584	0.000795193	0.0900809
SRR413611	0.00058138	0	0	0	0	0	0	0	0	0	0	0	0	0.000276335	0.000916146	0.0753101	0.00264378	0.0864289	0.0830572	0.00403826	0.00367012	0.0019578	0.0626729	0.0920471	0.0122218	0.0237959	0.00611184	0.109498	0.0484551	0.0726041	0.0138068	0.0345265	0.0493457	0.020249	0.0633885	0.00175549	0.0303269	0.0624507	0.0498661	0.0015933	0.0518266	0.00204498	0.0561595	0.026301	0.000383232	0.0155323	0.109409	0.00105089	0.0170105
SRR413612	0.00329644	0.000967049	0	0	0	0	0	0	0	0	0	0	0	0.00265641	0.00273576	0.0596529	0.0053895	0.0861794	0.070761	0.00387698	0.00287744	0.0145618	0.0629195	0.0616252	0.0192076	0.0392678	0.0215179	0.0997	0.0497073	0.057786	0.0335469	0.036738	0.0489117	0.0194638	0.0653039	0.00453166	0.0208241	0.0657511	0.0519551	0.0104556	0.0366123	0.0109721	0.0389094	0.0311871	0.00128817	0.00521037	0.0597069	0.00433952	0.0455738
SRR413613	0	0	0	0	0	0	0	0	0	0	0	0	0	0.000194769	0.00810408	0.0659401	0.00243345	0.0604907	0.0659231	0.00138723	0.00287941	0.0141447	0.0376739	0.0652393	0.00651353	0.0332444	0.0133487	0.072408	0.03312	0.0688249	0.0324097	0.0358794	0.0490212	0.0175027	0.0502316	0.00206355	0.0189438	0.0557313	0.0466799	0.00408521	0.0275731	0.00703206	0.0358468	0.0268051	0.000494762	0.00847611	0.0726482	0	0.0556787
SRR413614	0	0	0	0	0	0	0	0	0	0	0	0	0	0.00101161	0.00409204	0.0730081	0.0023344	0.0691717	0.0747927	0.00387828	0.00162336	0.00924567	0.0451456	0.0388934	0.0141942	0.0373889	0.0139426	0.0879019	0.0490346	0.0504963	0.0240825	0.0451289	0.0606568	0.0167246	0.0633364	0.00334272	0.0168675	0.0696075	0.0480581	0.00310669	0.0302467	0.00342651	0.0431368	0.0364366	0.000357747	0.00579678	0.0616746	0	0.037886
SRR413615	0.00214938	0.0010692	0	0	0	0	0	0	0	0	0	0	0	0.000419218	0.00910187	0.0593801	0.0131194	0.0510089	0.0593223	0.00872231	0.0071476	0.0104987	0.0554536	0.049831	0.0266622	0.0303978	0.0143466	0.101612	0.0447741	0.0552644	0.0401842	0.0286836	0.0558069	0.0258014	0.0745812	0.00502757	0.021119	0.0612944	0.0460411	0.0152591	0.0311405	0.0130724	0.0386349	0.027628	0.000940163	0.00554087	0.0597448	0.000249647	0.0358014
SRR413616	0	0	0	0	0	0	0	0	0	0	0	0	0	0.00125558	0.00183534	0.0704252	0.00172793	0.079598	0.0781425	0.00441885	0.0011372	0.00424987	0.0669769	0.0513246	0.00475508	0.0275298	0.0107862	0.0927442	0.0455274	0.0574792	0.0401154	0.0576905	0.0634574	0.0271645	0.0938382	0.000938146	0.017943	0.0599372	0.0445326	0.000833617	0.0229607	0.00252675	0.0421553	0.0227652	0.000626103	0.00492365	0.0627975	0	0.0309114
SRR413617	0	0	0	0	0	0	0	0	0	0	0	0	0	0.00473868	0.00750351	0.0937382	0.00776171	0.0730175	0.0779733	0.00820365	0.00125473	0.0108274	0.0563612	0.0521103	0.00226552	0.0167627	0.0102519	0.0640106	0.0386026	0.0657348	0.0475461	0.0405076	0.0646015	0.0476112	0.0831664	0.0116211	0.0111207	0.0606355	0.0591315	0.00245164	0.0335193	0.00692155	0.0251658	0.0303668	0	0.00165659	0.0694329	0	0.0512472
SRR413618	0	0.000486652	0	0	0	0	0	0	0	0	0	0.000446685	0	0.00144306	0.0100997	0.0741814	0.00847409	0.0437185	0.0445657	0.00605281	0.0047238	0.00355548	0.0383408	0.0416871	0.0180678	0.0598206	0.0286072	0.11947	0.0439861	0.0562411	0.0253493	0.0211773	0.0388143	0.00638995	0.0395724	0.000442132	0.0241762	0.0493599	0.0469288	0.00424573	0.0349998	0.00907106	0.0291195	0.0315915	0.00108686	0.0101602	0.0971182	0	0.0428163
SRR413619	0.00024039	0.000403855	0	0	0	0	0	0	0	0	0	0	0	0.00121137	0.000595129	0.0822542	0.00248428	0.0806882	0.0775824	0.00295815	0.00391536	0.011331	0.0653374	0.0601254	0.00361097	0.0374332	0.0123617	0.1074	0.0531618	0.0587197	0.0324244	0.037464	0.0674693	0.0219326	0.0651298	0.00366547	0.0283026	0.0553499	0.0564068	0.00397193	0.0395619	0.00306564	0.0427283	0.0243696	0.000340557	0.00395725	0.0538206	0	0.0487328
SRR413620	0.000442975	0	0	0	0	0	0	0	0	0	0	0	0	0	0.0153786	0.0851747	0.0175878	0.0630421	0.0619516	0.0170267	0.00537124	0.00595948	0.0475783	0.0492705	0.00929395	0.0233252	0.00815408	0.0727044	0.0370822	0.0576962	0.0305471	0.0240881	0.0504043	0.0285153	0.055606	0.001979	0.00888178	0.0594077	0.0356612	0.00228926	0.0393318	0.0222402	0.0366558	0.030493	0.000318714	0.00802584	0.125486	0.000836179	0.0279173
SRR413621	0	0.00046133	0	0	0	0	0	0	0	0	0	0	0	0.000706412	0.00771116	0.0906165	0.00699978	0.0634386	0.0668049	0.0103159	0.00238575	0.00613846	0.051279	0.0550487	0.0163841	0.0667241	0.0239402	0.11846	0.0401255	0.0467607	0.0338217	0.0414525	0.0463697	0.0206483	0.0522446	0.0140107	0.0294457	0.0612888	0.0614656	0.00817356	0.0394853	0.0093941	0.0341187	0.0261797	0.000978733	0.0200896	0.106987	0.00149932	0.0521839
SRR413622	0	0.000817247	0	0	0	0	0	0	0	0	0	0	0	0.0013668	0.0104181	0.076296	0.00277087	0.0603217	0.0703481	0.00326217	0.00465577	0.00300602	0.0599865	0.0448745	0.0111705	0.0389967	0.0197123	0.0981602	0.0464244	0.0550909	0.0327845	0.0419822	0.0598574	0.0254107	0.0464123	0.00143385	0.0193728	0.0627271	0.0407255	0.00635147	0.0352588	0.00686973	0.0357923	0.0347858	0.000265917	0.00398084	0.0754123	0.000232553	0.0420523
SRR413623	0.000487302	0.000394108	0	0	0	0	0	0	0	0	0	0	0	0.00095338	0.00375165	0.0715131	0.00572391	0.0880145	0.0820854	0.0044704	0.0015678	0.0113233	0.0655647	0.0524095	0.0101278	0.0247868	0.0167251	0.0908118	0.0439002	0.0645249	0.0293588	0.0489835	0.067869	0.0193448	0.0520724	0.00330581	0.016577	0.0587	0.0412942	0.00357828	0.0257991	0.00813726	0.0386216	0.0413565	0.000646278	0.00183667	0.060717	0	0.0456237
SRR413624	0.00536178	0.000441104	0	0	0	0	0	0	0	0	0	0	0	0.000182457	0.00635321	0.0582688	0.00659722	0.0728447	0.079511	0.0104106	0.00421905	0.00975984	0.066336	0.0445398	0.0362488	0.031821	0.020262	0.111609	0.0535694	0.073191	0.0317547	0.0507548	0.0732376	0.0200255	0.0672899	0.00702978	0.0163933	0.0763043	0.053518	0.0161599	0.0363554	0.0136007	0.0402999	0.0305733	0.00219475	0.0055032	0.0677043	0.00157856	0.0488573
SRR413625	0	0.000465741	0	0	0	0	0	0	0.000853859	0	0	0	0	0.000197939	0.00394008	0.0706303	0.000936917	0.0649604	0.0648462	0.00186692	0.00113892	0.0174816	0.0501146	0.0677512	0.00863252	0.0201394	0.0124634	0.0948626	0.0507558	0.0891259	0.0285832	0.0334441	0.0536508	0.0143307	0.0810801	0.000395955	0.01477	0.0587547	0.039373	0.00252652	0.0253773	0.00965801	0.0362382	0.0369251	0	0.00231156	0.0641339	0	0.045048
SRR413626	0.0022154	0.00292141	0	0	0	0	0	0	0	0	0	0	0	0.00159483	0.00646303	0.0651604	0.00972117	0.0614958	0.0536704	0.0127995	0.0101653	0.0111339	0.0473552	0.0350852	0.0795739	0.0484074	0.041184	0.0908812	0.0490066	0.0651435	0.0416488	0.0322576	0.0640457	0.0277374	0.0606015	0.0116059	0.0227456	0.0580812	0.0561224	0.0326499	0.0398774	0.0189814	0.0380592	0.0297541	0.00455187	0.0090178	0.0908894	0.0117271	0.0500467
SRR413627	0	0.000412038	0	0	0	0	0	0	0	0	0	0	0	0.00126162	0.00527317	0.0625412	0.00199418	0.10665	0.0899161	0.00256377	0.00068811	0.00358974	0.0732604	0.0478422	0.00928755	0.0329714	0.0255254	0.0907413	0.0515907	0.06664	0.0378721	0.0539175	0.078873	0.0212439	0.0793669	0.00160833	0.0188341	0.0576577	0.0421168	0.00770013	0.0365476	0.00461539	0.0436456	0.0420111	0.000626722	0.00534923	0.0698489	0.000703745	0.0391285
SRR413628	0	0	0	0	0	0	0	0	0	0	0	0	0	0	0.00195603	0.0752355	0.00283956	0.0881512	0.111385	0.00223121	0.00428413	0.0124833	0.0724711	0.0651655	0.00824323	0.0203432	0.00653207	0.10082	0.0502885	0.0731544	0.0307533	0.0431518	0.0755831	0.0218107	0.0697569	0.00294633	0.0210223	0.058301	0.0579763	0.00526961	0.0328686	0.00776558	0.0517021	0.029774	0.00096351	0.00160729	0.0487369	0.00116399	0.0484338
SRR413629	0	0.00134978	0	0	0	0	0	0	0	0	0	0	0	0.000602271	0.0109365	0.0741246	0.0172873	0.0447581	0.0519879	0.0119508	0.00344082	0.0050984	0.0619928	0.0430266	0.0110185	0.0271336	0.00895063	0.0932244	0.0395859	0.0616426	0.0179837	0.0360096	0.0465058	0.00654262	0.0467781	0.0017924	0.0204563	0.0572529	0.04653	0.0109965	0.0289961	0.0146718	0.0330913	0.0242475	0.00135049	0.00150409	0.133176	0.00102555	0.039598
SRR413630	0	0.000391997	0	0	0	0	0	0	0	0	0	0	0	0.000401243	0.000729306	0.0617986	0.00246856	0.111099	0.0907045	0.00240873	0.00276957	0.0109705	0.0759106	0.0608635	0.00372396	0.0296495	0.00814589	0.0982755	0.0522707	0.0924	0.0254328	0.0507467	0.0856952	0.0224841	0.0635259	0.00413748	0.0263689	0.0655982	0.0315264	0.00288576	0.03592	0.00418366	0.0445059	0.02664	0	0.00237774	0.04801	0.000477885	0.0550447
SRR413631	0	0	0	0	0	0	0	0	0.00141291	0	0	0	0	0.0010733	0.0037752	0.068878	0.00951006	0.0994833	0.0817629	0.00714961	0.0051167	0.00656752	0.0681115	0.065878	0.006091	0.0489018	0.00710295	0.108919	0.0534436	0.0861193	0.0149771	0.0439209	0.0685091	0.0160893	0.0582945	0.00194764	0.0312245	0.0745132	0.0661756	0.00219341	0.0531732	0.00731387	0.0591545	0.0137441	0.00048862	0.00484112	0.088302	0	0.0170872
SRR413632	0	0	0	0	0	0	0	0	0	0	0	0	0	0.00354502	0.0062925	0.0606085	0.00419578	0.0940444	0.0859423	0.0112086	0.00117193	0.0152309	0.0714573	0.0627411	0.0105117	0.0244103	0.0215358	0.101709	0.0465264	0.0649468	0.0259934	0.0479894	0.0532302	0.0288346	0.0550387	0.0036534	0.0219855	0.0712411	0.0495999	0.00803374	0.0307448	0.00871673	0.0363282	0.0313516	9.29765e-05	0.00330722	0.0858462	0	0.0441401
SRR413633	0.000217371	0.00125764	0	0	0	0	0	0	0	0	0	0	0	0.000179946	0.000447682	0.0632131	0.00160874	0.111094	0.129298	0.00295993	0.000498399	0.00253667	0.088058	0.0488373	0.0142504	0.0237711	0.013983	0.0995444	0.0641881	0.0540432	0.0337039	0.0531561	0.0827729	0.0315609	0.0962577	0.000667277	0.0122894	0.0716878	0.0418607	0.00908501	0.0348963	0.00389755	0.0471965	0.0516845	0.000812997	0.00491528	0.0774681	0.000652112	0.0606814
SRR413634	0.00504525	0.00502402	0	0	0	0	0	0	0	0	0	0	0	0.000696336	0.00258345	0.051902	0.00967998	0.0618489	0.0780924	0.0223319	0.00698892	0.0152276	0.0479674	0.0455408	0.104842	0.0414009	0.0309689	0.0966211	0.0494656	0.0624695	0.0409161	0.0380361	0.0497708	0.025798	0.0586573	0.0153853	0.0293347	0.0487919	0.0472382	0.0452728	0.0399412	0.0211264	0.0312622	0.035574	0.00568187	0.0160069	0.0543691	0.0123405	0.0379417
SRR413635	0.000782334	0.00541	0	0	0	0	0	0	0	0	0	0	0	0.00660788	0.00138066	0.0708785	0.00534157	0.125735	0.12191	0.00792053	0.019168	0.0116095	0.0943354	0.0439036	0.0603712	0.0183212	0.0591798	0.0598953	0.0572033	0.0616913	0.03746	0.0546015	0.0938848	0.0669574	0.0795154	0.00792168	0.000828354	0.0838972	0.0656528	0.023311	0.0109971	0.00773555	0.0268884	0.0414001	0.00295921	0.00207187	0.043378	0.00211631	0.0610812
SRR413636	0.000317156	0	0	0	0	0	0	0	0	0	0	0	0	0.000317156	0.000645845	0.0694717	0.00381198	0.089066	0.0759149	0.00396062	0.00144259	0.00179287	0.0862882	0.0906139	0.00630034	0.0362431	0.00663775	0.154428	0.0665646	0.0658347	0.0117703	0.0318287	0.0547119	0.0132762	0.0702248	0.00330364	0.0408872	0.0430027	0.0506356	0.00447192	0.0801101	0.00112164	0.0658461	0.00748672	0.00186264	0.00122317	0.0842261	0	0.0131808
SRR413637	0	0.00659813	0	0	0	0	0	0	0	0	0	0	0	0.00211482	0.00227867	0.0598054	0.0057082	0.0963714	0.0931331	0.00264102	0.00669333	0.00839203	0.0769453	0.0379919	0.0698237	0.0268292	0.0243086	0.0771851	0.0471583	0.0633647	0.0166642	0.0592565	0.0797989	0.0381548	0.0716502	0.00134645	0.0237169	0.0441549	0.0503343	0.0154043	0.028757	0.010692	0.0388144	0.0420866	0.00711349	0.0116207	0.0463449	0.00858769	0.051399
SRR413638	0	0	0	0	0	0	0	0	0	0	0	0	0	0.00030362	0.000561693	0.0866873	0.00788192	0.103344	0.0854736	0.00990664	0.00623774	0.00163923	0.0822558	0.090507	0.0099974	0.0436797	0.00472515	0.119669	0.0497718	0.0771239	0.0117288	0.0243011	0.0486696	0.0275677	0.0756562	0.0105158	0.0369484	0.0533853	0.0523055	0.0106245	0.0848835	0.00234863	0.0549996	0.00885653	0.00317458	0.00200193	0.126762	0	0.021505
SRR413639	0.000724365	0.000891526	0	0	0	0	0	0	0	0	0	0	0	0.000260865	0.00155416	0.0561497	0.00595953	0.128752	0.11806	0.00755901	0.00175829	0.00581419	0.0964501	0.0373607	0.0321382	0.0134653	0.0314564	0.0559923	0.0560831	0.0530452	0.031176	0.0631248	0.0834649	0.0557137	0.076357	0.00411397	0.00711333	0.0419922	0.0342667	0.0138509	0.014371	0.00499247	0.0432594	0.0446757	0.00255152	0.00367569	0.0675081	0.00259038	0.070989
SRR413700	0	0.000822937	0	0	0	0	0	0	0	0	0	0	0	0.00290053	0.00338087	0.0746941	0.00340945	0.074025	0.0708415	0.00588565	0.00530094	0.00716191	0.0611846	0.0500854	0.0142924	0.0267982	0.0104636	0.0936508	0.0487177	0.0591909	0.0277309	0.0339997	0.0516109	0.0310553	0.0644349	0.000586329	0.0174226	0.0519859	0.04767	0.00686628	0.0353086	0.00440251	0.0387994	0.0300841	0.000739275	0.00230142	0.0555079	0	0.0420332
SRR413701	0	0.000473313	0	0	0	0	0	0	0	0	0	0	0	0.00228636	0.0103153	0.0753176	0.013035	0.0368003	0.0425049	0.00619471	0.00192026	0.0101626	0.0402201	0.0434123	0.0122346	0.024817	0.0196766	0.0781667	0.0407308	0.0479579	0.0403458	0.0228414	0.0465741	0.0193331	0.0647937	0.00278047	0.016149	0.0798177	0.0340357	0.0108579	0.0288384	0.0130413	0.035008	0.0297336	0.000849283	0.00479822	0.0928281	0.00160589	0.0354038
SRR413702	0.00167361	0.00197749	0	0	0	0	0	0	0	0	0	0	0	0.00102865	0.00824093	0.0730167	0.00479689	0.05996	0.0725791	0.00828442	0.0034422	0.011647	0.0577253	0.0501197	0.0188354	0.03453	0.0183413	0.102439	0.0503727	0.0561638	0.032149	0.0319707	0.0550069	0.022226	0.0539433	0.00187105	0.0239038	0.0623901	0.0416968	0.0160439	0.0320873	0.0120135	0.0375715	0.0300097	0.00226957	0.00354604	0.0768245	0.0016238	0.0313758
SRR413703	0.00153515	0	0	0	0	0	0	0	0	0	0	0	0	0	0.002479	0.0693898	0.00252634	0.0921705	0.0735166	0.00301657	0.00667458	0.000690224	0.0593533	0.0505815	0.00647886	0.0254354	0.0178831	0.0869574	0.0424362	0.0623565	0.0378247	0.0446991	0.0694697	0.0368679	0.0576436	0.00139608	0.0136746	0.0708155	0.0475006	0.00339201	0.0519387	0.00195403	0.0377525	0.03355	0	0.00170158	0.0642137	0.00118718	0.0422215
SRR413704	0.000262463	0.000881876	0	0	0	0	0	0	0	0	0	0	0	0.000831959	0.0247634	0.0693641	0.0135987	0.0488449	0.0433458	0.00820264	0.00494202	0.000474127	0.0365385	0.0369598	0.0168978	0.0464034	0.0241312	0.0931058	0.0358782	0.0407288	0.0489144	0.0275506	0.0362738	0.0198933	0.0450092	0.00525352	0.0254623	0.0493182	0.0371331	0.0112202	0.0453941	0.0286112	0.0349075	0.0476	0.00203769	0.00700725	0.0878653	0	0.0301095
SRR413705	0.000532717	0.0138008	0	0	0	0	0	0	0	0	0	0	0	0.000255571	0.0088841	0.078631	0.0291044	0.0829854	0.0902905	0.0178395	0.0176783	0.013957	0.0650203	0.0385942	0.0583618	0.0291763	0.0751362	0.0768109	0.0383915	0.0626364	0.0174023	0.0423224	0.0987647	0.0381095	0.06766	0.00909517	0.00167387	0.0675916	0.0419771	0.0164552	0.0419728	0.0168462	0.0426571	0.0418586	0.0125529	0.00715575	0.045012	0.00428954	0.0353436
SRR413706	0.00247559	0.0104744	0	0	0	0	0	0	0	0	0	0	0	0.00193538	0.0142869	0.0692792	0.0243001	0.0498862	0.0481752	0.0305902	0.00828159	0.0102642	0.0509928	0.0473526	0.0961038	0.0502134	0.0321955	0.0782649	0.0398867	0.0555606	0.0266154	0.0324227	0.052774	0.0134961	0.0530473	0.0142773	0.0236159	0.0411883	0.0370476	0.0555112	0.0381838	0.0259892	0.0360536	0.0220324	0.00601767	0.0106546	0.121116	0.0109733	0.0345974
SRR413707	0	0.000395484	0	0	0	0	0	0	0	0	0	0	0	0.00180163	0.0143882	0.0720255	0.0063671	0.0815188	0.103269	0.00499016	0.00645315	0.0029778	0.0750259	0.0478846	0.00733858	0.0262084	0.0136018	0.0896797	0.0415029	0.0541036	0.0353333	0.0528101	0.0606816	0.0258855	0.0834623	0.0044254	0.0122997	0.0515868	0.0374176	0.00660935	0.0307254	0.0147881	0.0427885	0.0355741	0.0032684	0.0048068	0.0939074	0.00103398	0.0388857
SRR413708	0.000494665	0.00239697	0	0	0	0	0	0	0	0	0	0	0	0.000600965	0.0060988	0.0661575	0.00626756	0.0574923	0.0581235	0.00757353	0.00340426	0.00510215	0.0640253	0.0448916	0.0237559	0.0369222	0.0191257	0.084042	0.0414023	0.0497746	0.0202136	0.0319644	0.0661005	0.0171865	0.0642703	0.00303014	0.0169592	0.0602406	0.0472745	0.0115101	0.0316564	0.00804156	0.0409383	0.0293548	0.00142807	0.00709209	0.0660392	0.00214262	0.0509181
SRR413709	0.000262231	0.00494145	0	0	0	0	0	0	0	0	0	0	0	0.000698015	0.0098195	0.0695331	0.00760646	0.0593221	0.0653734	0.00755523	0.00713054	0.0102716	0.0545634	0.0644112	0.011005	0.033416	0.0349389	0.0842597	0.0522754	0.0667124	0.0508206	0.0448725	0.0583331	0.0157589	0.069246	0.00236448	0.0159079	0.0848879	0.0437113	0.00826514	0.0232826	0.0143043	0.0391863	0.0347348	0.000462275	0.00502901	0.0693208	0	0.0490405
SRR413710	0.000264311	0	0	0	0	0	0	0	0	0	0	0	0	0.00293235	0.0130989	0.0708101	0.0107146	0.0643367	0.0668238	0.0088109	0.00519662	0.00832457	0.0544066	0.053173	0.0114404	0.050253	0.0448493	0.0883724	0.0407925	0.056348	0.0357961	0.0192459	0.0459737	0.0124128	0.0378739	0.00225335	0.0192288	0.0501642	0.0465152	0.00636988	0.0458102	0.0143333	0.0323128	0.0198319	0.00096071	0.00967826	0.0929709	0.000498923	0.0391002
SRR413711	0	0.0014699	0	0	0	0	0	0	0	0	0	0	0	0.000739677	0.00262002	0.0910887	0.0121265	0.0597627	0.0621427	0.0103508	0.00562023	0.0164234	0.0624457	0.0539313	0.0173198	0.0379709	0.0332488	0.0824967	0.0397832	0.0543327	0.0390522	0.0389583	0.0534807	0.0332116	0.0641983	0.0147843	0.0106021	0.0733123	0.0507754	0.00358279	0.0337733	0.00930075	0.0260738	0.0348406	0.000381902	0.00720318	0.0949353	0.00104669	0.0467613
SRR413712	0.00471643	0.00375772	0	0	0	0	0	0	0	0	0	0	0	0	0.00340275	0.0556437	0.00696215	0.0716749	0.0665914	0.0248629	0.00711792	0.0132419	0.0618033	0.0452188	0.0988921	0.0466254	0.0364391	0.0971581	0.0477968	0.0547513	0.0366301	0.0367255	0.0590889	0.0212453	0.0618382	0.0157546	0.026058	0.0514178	0.0516088	0.0434705	0.041794	0.0162832	0.0293177	0.037978	0.00764777	0.0116759	0.0627869	0.0147227	0.0474683
SRR413713	0.000508969	0.000863858	0	0	0	0	0	0	0	0	0	0	0	0.00328641	0.0152098	0.0667868	0.00479013	0.0528066	0.0587659	0.00410494	0.00413855	0.00137635	0.0531319	0.0525175	0.024114	0.0557702	0.0190936	0.119779	0.0458805	0.0683831	0.0298538	0.0320878	0.050655	0.0171137	0.0377303	0.00212165	0.0262878	0.0515902	0.0575954	0.0129113	0.0410788	0.00969361	0.0375109	0.0289145	0.00146998	0.00770586	0.121189	0.000720562	0.0455583
SRR413714	0	0	0	0	0	0	0	0	0	0	0	0	0	0.00330461	0.0110276	0.0675591	0.00654523	0.0714543	0.074726	0.00607589	0.00639157	0.0236326	0.0629321	0.0586074	0.0116959	0.0294293	0.0159722	0.0797163	0.0454799	0.0841963	0.0347193	0.0372992	0.0555287	0.0305308	0.0628861	0.00241702	0.00579318	0.0672431	0.0438956	0.0105183	0.0205068	0.0205699	0.0383674	0.0388217	0.000175107	0.00308777	0.0719	0	0.0459395
SRR413715	0.000291682	0.00301586	0	0	0	0	0	0	0	0	0	0	0	0.000694889	0.000151004	0.0802128	0.00544523	0.0641966	0.0611661	0.00426233	0.000889375	0.00163327	0.0810405	0.0655993	0.00461373	0.0286331	0.00888937	0.119201	0.056004	0.0518265	0.0234036	0.0278091	0.0540094	0.0121291	0.0890199	0.00111419	0.0268289	0.0516472	0.0519215	0.00422494	0.0656579	0.00178018	0.0602136	0.00955634	0	0.00105857	0.0589374	0	0.0180519
SRR413716	0	0	0	0	0	0	0	0	0	0	0	0	0	0.000495067	0.00123657	0.0606621	0.00319127	0.0790071	0.0605461	0.00226542	0.00181287	0.00759239	0.0719422	0.10952	0.00273596	0.0319611	0.00407146	0.133393	0.0451902	0.0663143	0.00537661	0.0235846	0.056795	0.00867332	0.0716906	0.00215205	0.0356619	0.0435101	0.0503769	0.00048144	0.0823721	0.00347053	0.0604922	0.00575483	0.00011213	0.000722293	0.0156936	0	0.0116708
SRR413717	0	0.000892293	0	0	0	0	0	0	0	0	0	0	0	0.000639561	0.00132467	0.0920381	0.0113693	0.0584492	0.058936	0.0145283	0.00293184	0.00471291	0.060011	0.0571051	0.0043538	0.0435539	0.00818	0.0840317	0.0474159	0.0459302	0.016613	0.0407714	0.0557192	0.0213986	0.0604475	0.0174254	0.0231738	0.0600581	0.0536675	0.00135461	0.0458595	0.00264503	0.0268674	0.0332152	9.67786e-05	0.00757834	0.0970825	0	0.0297874
SRR413718	0.000268679	0	0	0	0	0	0	0	0	0	0	0	0	0.00135393	0.0103173	0.0595461	0.00806953	0.0422277	0.0529915	0.0118371	0.00309576	0.0100504	0.0514314	0.0481178	0.0232652	0.033227	0.0248047	0.0679234	0.0463465	0.0556382	0.0412193	0.0326414	0.04611	0.0302913	0.0509386	0.00595695	0.0118571	0.0695383	0.0504904	0.00506554	0.0222214	0.0106902	0.0286625	0.0422973	0.000674662	0.00172989	0.0497079	0	0.0394966
SRR413719	0	0.00242337	0	0	0	0	0	0	0	0	0	0	0	0.00140665	0.0109187	0.0451765	0.00446617	0.0483912	0.0551028	0.0124156	0.00107247	0.0052189	0.0445604	0.0335555	0.0251994	0.0236861	0.0143547	0.0602937	0.0371805	0.0253405	0.0282469	0.0339492	0.0506856	0.0483	0.0586173	0.00209626	0.00751983	0.0532942	0.0212289	0.00825859	0.0170249	0.00606065	0.0328378	0.060948	0.00218342	0.00531502	0.0843737	0.00240077	0.0589778
SRR413720	0	0.00172609	0	0	0	0	0	0	0.000845068	0	0	0	0	0.00182965	0.00675281	0.0579609	0.00423397	0.0556851	0.0568176	0.00369024	0.0041837	0.0201268	0.0557735	0.0534016	0.0144232	0.0450615	0.0215282	0.081224	0.0343163	0.0871537	0.0324522	0.0362649	0.0489561	0.0205678	0.046977	0.00245528	0.0181637	0.048701	0.0424722	0.00745419	0.0322116	0.0105433	0.0297373	0.0225308	0.000732785	0.0045847	0.0595254	0.00222591	0.0503109
SRR413721	0.00290708	0.00498643	0	0	0	0	0	0	0	0	0	0	0	0.00441844	0.0118249	0.069538	0.00787679	0.0802432	0.0736548	0.00836406	0.00408429	0.00862934	0.0708744	0.0525973	0.0452609	0.0523789	0.0249643	0.0879641	0.0416747	0.0519078	0.0256035	0.0536047	0.060488	0.0231181	0.0856157	0.0105967	0.0126065	0.0499431	0.0382287	0.0282953	0.0378034	0.0161905	0.0411414	0.0273949	0.00559499	0.012943	0.0752421	0.00401662	0.0516548
SRR413722	0.000700224	0.00121348	0	0	0	0	0	0	0	0	0	0	0	0.000953763	0.00235841	0.0793717	0.00231224	0.0820064	0.0882	0.00678594	0.000505795	0.00632567	0.0597328	0.0468811	0.022477	0.0350458	0.0125827	0.101927	0.0489687	0.0680572	0.0199982	0.0415159	0.0749805	0.0174179	0.0671494	0.00332679	0.0304218	0.061183	0.0574195	0.0123971	0.0439335	0.00289585	0.033524	0.0269057	0.00055102	0.00531547	0.0547052	0.00137238	0.0387932
SRR413723	0	0.000555922	0	0	0	0	0	0	0	0	0	0	0	0.000800347	0.0122525	0.065182	0.00290359	0.0707157	0.0690643	0.00131125	0.00614888	0.0157491	0.0724686	0.0471016	0.0121124	0.0169048	0.0151216	0.0812357	0.0517102	0.0475179	0.0355305	0.0376493	0.0614963	0.0281982	0.076866	0.00168771	0.00982874	0.0497067	0.0303806	0.00292165	0.016598	0.0100426	0.0396457	0.0407101	0.00224351	0.000736542	0.0885183	0	0.0486973
SRR413724	0.000796065	0.00182079	0	0	0	0	0	0	0	0	0	0	0	0.00159224	0.00519684	0.0534527	0.00793019	0.0701037	0.0620397	0.0125049	0.0129132	0.0146556	0.0547147	0.0623446	0.0302573	0.0282032	0.0178832	0.0597882	0.0485807	0.0582305	0.0169936	0.0464971	0.0481884	0.0266452	0.0548809	0.00329592	0.0151112	0.0724846	0.042153	0.0158638	0.0236314	0.0118685	0.0229079	0.0377911	0.000933602	0.00358973	0.0549097	0.00587111	0.0415945
SRR413725	0	0.00152536	0	0	0	0	0	0	0	0	0	0	0	0.00207039	0.00359076	0.0830505	0.0125251	0.0975715	0.0780154	0.00852814	0.00323196	0.00582682	0.077248	0.06384	0.0406815	0.0458033	0.013322	0.114539	0.0544987	0.052917	0.0218885	0.0460756	0.0626494	0.0241314	0.0713438	0.00962716	0.0301111	0.0551811	0.067384	0.00888462	0.0437765	0.00813334	0.0352096	0.023277	0.00309669	0.00645732	0.0419796	0.00152106	0.0318294
SRR413726	0	0.000532775	0	0	0	0	0	0	0	0	0	0	0	0.00155895	0.00459617	0.0956818	0.00652835	0.0760521	0.0545275	0.00851522	0.00358116	0.00165327	0.0651545	0.0747762	0.0216207	0.0454101	0.0149267	0.111225	0.041907	0.0508252	0.026373	0.0379495	0.0579135	0.0174727	0.0703775	0.0149343	0.0329998	0.0556397	0.0608245	0.00933166	0.0559358	0.00726142	0.0383548	0.0169517	0.00152589	0.00304888	0.0835205	0.00114077	0.0315942
SRR413727	0.00119314	0.00149323	0	0	0	0	0	0	0	0	0	0	0.00275477	0.000452199	0.00715885	0.072133	0.00615124	0.0554712	0.0474085	0.00363342	0.00530798	0.00707008	0.0505748	0.0436775	0.00969995	0.0547566	0.0289146	0.104711	0.0417607	0.0496655	0.0382569	0.0304449	0.0492276	0.0151073	0.0605917	0.00339531	0.0216018	0.0632391	0.0467874	0.00616123	0.0343544	0.00859421	0.0290912	0.0266198	0.000634133	0.0111211	0.0941874	0.00112523	0.032627
SRR413728	0	0	0	0	0	0	0	0	0	0	0	0	0	0.000691157	0.0181937	0.0822405	0.00870861	0.0441844	0.0359757	0.00624473	0.00545035	0.000450577	0.0561859	0.050668	0.00488249	0.058032	0.0267146	0.134534	0.0398292	0.0494649	0.0379059	0.0243864	0.040208	0.00668085	0.0467033	0.000709619	0.0282103	0.0555807	0.0504694	0.00143403	0.0344063	0.0173239	0.0310731	0.0231702	0.000213705	0.0122227	0.0994362	0	0.0424595
SRR413729	0	0.00138182	0	0	0	0	0	0	0	0	0	0	0	0.005048	0.0135992	0.0634978	0.0115424	0.073559	0.0664859	0.0122714	0.00945081	0.0120729	0.0646317	0.0434645	0.023238	0.0213082	0.0209308	0.0825168	0.0549809	0.066275	0.0365055	0.0363007	0.0660563	0.0229781	0.0662971	0.00681368	0.0196203	0.0721543	0.0610022	0.0132638	0.0224799	0.0213799	0.0361458	0.0303089	0.00318384	0.0031127	0.070658	0	0.0350809
SRR413730	0.000263001	0.000971083	0	0	0	0	0	0	0	0	0	0	0	0.00375307	0.0224953	0.0734943	0.00568817	0.0490719	0.0567598	0.0100789	0.00210675	0.00274694	0.0511261	0.0477984	0.0168868	0.0503557	0.0207852	0.104116	0.0400181	0.0549723	0.0409903	0.022184	0.0522226	0.0153303	0.0484511	0.00299991	0.0267716	0.052054	0.0635154	0.00442927	0.0424284	0.0212095	0.0341359	0.0320752	0.00113515	0.013292	0.0985808	0.000248226	0.053213
SRR413731	0.000311612	0.00102278	0	0	0	0	0	0	0	0	0	0	0	0.00383825	0.0159417	0.0858166	0.00439242	0.0389484	0.0470751	0.00633148	0.00186504	0.00114428	0.0365892	0.0392292	0.0269045	0.0584856	0.0184872	0.0984988	0.0405426	0.052382	0.0306207	0.0194012	0.0439975	0.0157551	0.0422689	0.00647668	0.0325523	0.0482192	0.057667	0.0136798	0.0410655	0.0163841	0.0315983	0.0377149	0.000966666	0.00995001	0.113939	0.00122067	0.0492306
SRR413732	0	0.00977995	0	0.000322373	0	0	0	0	0	0	0	0	0	0.00072534	0.00611524	0.0705634	0.0216882	0.101616	0.0722807	0.0171723	0.0106181	0.0148667	0.0613006	0.0421	0.0200354	0.0224066	0.0341705	0.0896547	0.0465274	0.0582387	0.0369505	0.0384707	0.0729307	0.0242056	0.0690245	0.00173933	0.00863365	0.0733786	0.0383187	0.00451935	0.0303639	0.01011	0.0367567	0.033774	0.00173613	0.00268065	0.075191	0.000699435	0.0327164
SRR413733	0.00269965	0.00138532	0	0	0	0	0	0	0	0	0	0	0	0.000198214	0.0101622	0.0706386	0.0105174	0.0438221	0.0546902	0.0150178	0.0028748	0.00918971	0.0389699	0.0438069	0.0332915	0.0366218	0.0282631	0.0788653	0.0451077	0.0453037	0.0342382	0.0273498	0.046666	0.0239837	0.0538274	0.00581273	0.0206615	0.0525144	0.0416836	0.0160215	0.0358364	0.0157446	0.0310487	0.0378981	0.00278943	0.00367259	0.0831916	0.00263898	0.040441
SRR413734	0.00171313	0.000923667	0	0	0	0	0	0	0	0	0	0	0	0.00318325	0.00733105	0.0831708	0.0100427	0.0461367	0.0586401	0.013745	0.00323542	0.00635166	0.0478549	0.04424	0.0397001	0.0537139	0.114092	0.100208	0.0648203	0.0525818	0.0308993	0.0266409	0.036829	0.0261994	0.0619544	0.00301616	0.0221592	0.0713554	0.0880346	0.0319526	0.0415341	0.0157969	0.0264358	0.0312537	0.00277268	0.0117748	0.0741946	0.00145782	0.0326672
SRR413735	0.000462974	0	0	0	0	0	0	0	0	0	0	0	0	0.000766527	0.0136716	0.0739305	0.00332324	0.0846989	0.0819167	0.00711316	0.00556447	0.00908932	0.0630976	0.0529418	0.00810484	0.0328786	0.022107	0.0906645	0.0518275	0.0608352	0.0311027	0.0383911	0.0624304	0.0297485	0.0618755	0.00238968	0.0137576	0.0595568	0.0399761	0.00474564	0.0337301	0.0109398	0.0428287	0.0347987	0.000991697	0.00449812	0.0762736	0.00108336	0.0334316
SRR413736	0.000269568	0.00149299	0	0	0	0	0	0	0	0	0	0	0	0.00149534	0.0262625	0.0782854	0.0108878	0.0527806	0.0515535	0.00756298	0.00219193	0.00495058	0.0397063	0.0440941	0.014514	0.0366435	0.0188729	0.0848976	0.0389387	0.0534825	0.0479227	0.0331977	0.0571736	0.0180453	0.0424453	0.00197948	0.0181222	0.0380894	0.0388309	0.00279229	0.0470506	0.0208576	0.0377855	0.023872	0.000290925	0.0024531	0.0849061	0.0010177	0.0266692
SRR413737	0	0.000594637	0	0	0	0	0	0	0	0	0	0	0	0.00123663	0.00187453	0.0687146	0.000954784	0.109966	0.0926275	0.00108129	0.00143126	0.00508112	0.0905155	0.0755854	0.00927716	0.0165684	0.00929419	0.127682	0.0790713	0.0688958	0.0233803	0.0338326	0.0593313	0.00920757	0.0825265	0.00135144	0.0253862	0.0537816	0.031259	0.00617411	0.0614071	0.00326923	0.064039	0.0209572	0.000476624	0.00228858	0.0230696	0.000317362	0.015703
SRR413738	0.000697479	0.00355143	0	0	0	0	0	0	0	0	0	0	0	0	0.0119069	0.0594538	0.00945808	0.0515334	0.0404749	0.0147101	0.00716336	0.00875193	0.0374205	0.0404192	0.0425247	0.0344566	0.019146	0.0742513	0.0499351	0.0383264	0.0337591	0.0343251	0.0350061	0.0143747	0.0515135	0.00385754	0.0183578	0.0622842	0.0339756	0.0156496	0.0245989	0.0203336	0.0293512	0.0260618	0.00200731	0.00571092	0.110376	0.00131659	0.0184374
SRR413739	0	0	0	0	0	0	0	0	0	0	0	0	0	0.0010599	0.00376405	0.0667956	0.00404734	0.0714323	0.0733787	0.00801908	0.00641328	0.0108993	0.0633576	0.0492367	0.00891992	0.0308676	0.0197341	0.0926837	0.0508688	0.0587735	0.0336471	0.036672	0.0671093	0.0223354	0.0810379	0.00228766	0.0199394	0.0633437	0.0356984	0.00440226	0.0369605	0.00568462	0.0384746	0.0263035	0.000810386	0.00451022	0.0702117	0	0.0455413
SRR413740	0.000242067	0	0	0	0	0	0	0	0	0	0	0	0	0.000867086	0.00363505	0.0707711	0.00348371	0.0584187	0.0567433	0.00355722	0.00215054	0.0098543	0.061169	0.043153	0.0090663	0.0332083	0.0130234	0.0942894	0.0440997	0.0545846	0.024041	0.0477102	0.063796	0.0201034	0.0654304	0.00127972	0.0184141	0.0597769	0.0420407	0.00448584	0.0353554	0.00465273	0.0371015	0.0305025	0.00105261	0.00956976	0.0790295	0.00192974	0.0427148
SRR413741	0	0.00362759	0	0	0	0	0	0	0	0	0	0	0	0.000221491	0.0200753	0.0848854	0.00887448	0.0596862	0.0576858	0.00597232	0.00484723	0.00415508	0.0562701	0.0355031	0.00992067	0.0387187	0.0236191	0.0952703	0.0328083	0.0601671	0.0383713	0.0370147	0.0520658	0.01222	0.049881	0.00455099	0.0262342	0.0487466	0.0464573	0.005411	0.0375402	0.0157242	0.0360291	0.0330782	0.000502527	0.00880228	0.0966789	0.000263798	0.0328543
SRR413742	0	0.000373514	0	0	0	0	0	0	0	0	0	0	0	0.000184114	0.00378371	0.0664363	0.0019165	0.0699529	0.0612321	0.00187962	0.00190096	0.0159822	0.0616311	0.0472685	0.00364426	0.0244716	0.0126367	0.0698476	0.0438885	0.0582166	0.0266862	0.0460557	0.0620244	0.0380614	0.09571	0.000136001	0.0139187	0.0530713	0.0321263	0.00793318	0.0189927	0.00516327	0.0391666	0.041873	0	0.00368123	0.0864612	0.000703282	0.0463065
SRR413743	0	0.0016489	0	0	0	0	0	0	0	0	0	0	0	0.00139082	0.00402817	0.0744018	0.00862087	0.0757623	0.0661337	0.00595241	0.00287092	0.0162705	0.0650732	0.051097	0.0237048	0.0210693	0.014403	0.0680396	0.0385356	0.0515901	0.0246791	0.0479082	0.0652782	0.0288558	0.0880791	0.00589321	0.0130346	0.0630798	0.0324547	0.00631531	0.0294085	0.00626691	0.0438033	0.0389318	0.00158693	0.00594264	0.0822899	0.00139602	0.0539646
SRR413744	0.000250236	0.000461975	0	0	0	0	0	0	0	0	0	0	0	0.000259504	0.0014915	0.0674992	0.00304729	0.0845128	0.0863554	0.0045035	0.00738173	0.0162963	0.0786194	0.0485246	0.0118909	0.0231823	0.00772672	0.0747918	0.0485076	0.0549218	0.02591	0.0567875	0.0764111	0.0389544	0.0788077	0.00204714	0.0132081	0.0583824	0.0445198	0.001637	0.0262979	0.00702735	0.0498579	0.0385006	0.000931548	0.00261318	0.0583176	0.000428976	0.047799
SRR413745	0.000266359	0.00353708	0	0	0	0	0	0	0	0	0	0	0	0.000493035	0.0094493	0.0614546	0.00477445	0.0697042	0.0659005	0.0105836	0.0121946	0.0131104	0.0571235	0.0397703	0.0234122	0.0247421	0.029768	0.0740017	0.0365656	0.082791	0.0256545	0.0308176	0.0552011	0.0284856	0.0469433	0.0050037	0.00778613	0.0521632	0.0311361	0.0128772	0.016524	0.0153736	0.0258078	0.0337873	0.00275979	0.0032857	0.0509744	0.00204898	0.0425058
SRR413746	0.000275017	0.00101545	0	0	0	0	0	0	0	0	0	0	0	0.00382441	0.010933	0.0961797	0.0138298	0.0455314	0.0474007	0.0114689	0.00653448	0.00859878	0.0428664	0.0443264	0.032746	0.049533	0.0332957	0.0976114	0.0446531	0.0499461	0.0286558	0.0272373	0.0504928	0.0228507	0.0443496	0.00978093	0.0203426	0.0544806	0.0485631	0.0216726	0.0404162	0.0134549	0.0238724	0.0269553	0.00245366	0.00853894	0.091183	0.00403506	0.038491
SRR413747	0	0.000438653	0	0	0	0	0	0	0	0	0	0	0	0.000614114	0.00347619	0.0639833	0.00234118	0.0872465	0.0674075	0.00475072	0.00755871	0.0130186	0.0648367	0.0708253	0.0142197	0.0334753	0.0156352	0.108971	0.0588939	0.0821674	0.024991	0.0433996	0.0564767	0.016948	0.0652549	0.00625606	0.0293937	0.0650445	0.0360823	0.004616	0.0499892	0.00839014	0.0511123	0.0212551	0.000101914	0.004441	0.0471794	0	0.0164
SRR413748	0.00283425	0.00285067	0	0	0	0	0	0	0	0	0	0	0	0.0016962	0.0086969	0.0767251	0.0060025	0.0557462	0.0628278	0.00751742	0.00724209	0.00538772	0.048669	0.0511019	0.0228662	0.0331323	0.0302652	0.083143	0.05489	0.0610793	0.0418667	0.036921	0.0575169	0.0266307	0.0562717	0.00200365	0.0172874	0.0791898	0.0769965	0.00465046	0.0294408	0.0145235	0.0350643	0.0422662	0.000555462	0.00849099	0.0764293	0.00194257	0.0441684
SRR413749	0	0.000965963	0	0	0	0	0	0	0	0	0	0	0	0.00120647	0.00492699	0.0712101	0.00446287	0.078165	0.0770122	0.00447997	0.000623642	0.00353797	0.0771546	0.0698767	0.00802988	0.0389765	0.0169585	0.110526	0.0558797	0.0624316	0.0148306	0.0313827	0.0636124	0.0191657	0.0758442	0.00500549	0.0296729	0.060894	0.0478308	0.00365861	0.0543287	0.00387244	0.0441776	0.020144	0.000200658	0.00169601	0.0903474	0.000268576	0.0175082
SRR413750	0.00038555	0.00187011	0	0	0	0	0	0	0	0	0	0	0	0.00120575	0.0100568	0.0751725	0.00450934	0.0611277	0.0667511	0.00770383	0.00194123	0.00750866	0.0571329	0.051322	0.0190358	0.0224462	0.0140674	0.0774148	0.053504	0.0628323	0.0222727	0.0326783	0.0573678	0.0154415	0.0613717	0.00367547	0.0152806	0.0536897	0.0309641	0.00894555	0.0218879	0.0133538	0.0421056	0.0312623	0.00280204	0.00381753	0.0871892	0.00171815	0.0345909
SRR413751	0	0.00040517	0	0	0	0	0	0	0	0	0	0	0	0.00252082	0.01143	0.0554449	0.00244444	0.0847674	0.0921494	0.00159808	0.00586518	0.0235148	0.0769952	0.0525486	0.0120863	0.0224651	0.0136381	0.0743663	0.0447573	0.0618234	0.0329238	0.051583	0.0728657	0.0438876	0.0861113	0.0020581	0.00988316	0.0628489	0.0337717	0.00695656	0.0216408	0.0120867	0.051267	0.0510756	0.00138761	0.00188026	0.0666245	0.000692016	0.0379572
SRR413752	0	0.000457314	0	0	0	0	0	0	0	0	0	0	0	0.00145715	0.011569	0.0665295	0.00237747	0.0658614	0.070514	0.0060138	0.00323755	0.0116636	0.0583664	0.0486093	0.00479133	0.0181588	0.0216684	0.0687865	0.0370472	0.0594739	0.0398638	0.0536782	0.0618491	0.0219309	0.0774497	0.000960169	0.0127628	0.0608134	0.0384967	0.00257667	0.0167394	0.013755	0.0359811	0.0383334	0.000234153	0.00305853	0.0951649	0	0.040773
SRR413753	0	0.001677	0	0	0	0	0	0	0	0	0	0	0	0.00103984	0.00824589	0.0790725	0.0104019	0.0594847	0.0550829	0.0120938	0.00871585	0.0112554	0.0481199	0.0469191	0.02135	0.0396781	0.0283137	0.0957783	0.0507539	0.0559938	0.0270308	0.0391979	0.0588595	0.0141917	0.0676981	0.00146948	0.0154002	0.0746078	0.0587538	0.00663984	0.0285773	0.0157821	0.0285046	0.0286797	0.000279771	0.00848939	0.102749	0.00154689	0.0441954
SRR413754	0	0.00137052	0	0	0	0	0	0	0.00118778	0	0	0	0	0	0.00865498	0.0481501	0.00648789	0.034989	0.0406474	0.00724315	0.00492646	0.057679	0.0428941	0.06543	0.0251119	0.0280703	0.0113476	0.0883619	0.0266926	0.144268	0.0202269	0.0160811	0.0340973	0.00966706	0.0345786	0.00238446	0.00866294	0.0483804	0.02963	0.0108045	0.0171674	0.0132791	0.0208702	0.032392	0.0014102	0.00488957	0.0524787	0.00186842	0.0420618
SRR413755	0	0	0	0	0	0	0	0	0	0	0	0	0	0.00142134	0.011534	0.0259046	0.000450746	0.0517409	0.0441414	0.0115314	0.0149816	0.000467894	0.0458306	0.0365581	0.0257131	0.00505213	0.0159504	0.0639944	0.0455499	0.0169694	0.0598921	0.0286391	0.0567045	0.0617631	0.07942	0	0	0.0786584	0.0217344	0.00876303	0.00856585	0.00903757	0.0285887	0.0894364	0	0.000340357	0.0726176	0	0.0534041
SRR413756	0.0102027	0.0150913	0	0	0	0	0	0	0	0	0	0	0	0.00794972	0.00186592	0.0438409	0.0174354	0.0535719	0.0527378	0.029345	0.0164468	0.0328003	0.0551216	0.0450502	0.237669	0.0558184	0.0825256	0.0453643	0.0584938	0.0723304	0.0304623	0.0442411	0.0480164	0.0673232	0.0594863	0.0329962	0.0204002	0.0599118	0.0434127	0.0873578	0.0455943	0.0347186	0.0425159	0.0320517	0.0165422	0.0190533	0.0374734	0.0169681	0.0512574
SRR413757	0.00291751	0.00231321	0	0	0	0	0	0	0	0	0	0	0	0.000325471	0.0264408	0.0720895	0.0175688	0.0434954	0.040894	0.0102245	0.0146121	0.00114374	0.0372161	0.0375914	0.0241744	0.0389378	0.0154641	0.0665624	0.0334366	0.0398247	0.0390505	0.0323609	0.0463428	0.0165575	0.0447302	0.00852119	0.0113728	0.0699185	0.0404259	0.0153539	0.0361348	0.0249424	0.030184	0.0305385	0.00146137	0.00738008	0.0981338	0	0.0386682
SRR413758	0.000289062	0.00106731	0	0	0	0	0	0	0	0	0	0	0	0.00305001	0.0163093	0.0657746	0.0172961	0.0508384	0.0393386	0.0152984	0.00126655	0.00292641	0.0465826	0.0508693	0.0148037	0.0311151	0.0188808	0.0859395	0.0413848	0.0488318	0.0299624	0.0319202	0.0535352	0.0181542	0.0465801	0.00496954	0.0290218	0.0508724	0.042347	0.0106793	0.0420944	0.037231	0.032622	0.02491	0.00284016	0.00484787	0.125143	0.00114265	0.0381524
SRR413759	0.00189888	0.00595012	0	0	0	0	0	0	0	0	0	0	0	0.00153667	0.00528937	0.0710083	0.0136441	0.0794828	0.0561916	0.0226067	0.00570617	0.0108744	0.0510979	0.0380372	0.0466701	0.0276472	0.0331606	0.0684337	0.034792	0.053545	0.0328003	0.0347269	0.0574872	0.0520157	0.0686046	0.00729548	0.0129462	0.0574677	0.0310284	0.0282282	0.0284044	0.0190585	0.0331966	0.0512536	0.00721757	0.00530622	0.0937821	0.00566651	0.0372997
SRR413760	0	0.00675765	0	0	0	0	0	0	0	0	0	0	0	0.000291279	0.014417	0.0934556	0.0219658	0.0589573	0.052821	0.0158585	0.00838592	0.014576	0.0493242	0.0581744	0.0114559	0.034954	0.0199104	0.0827039	0.0402679	0.0823033	0.0181436	0.0351499	0.0463077	0.0217495	0.0457924	0.00187385	0.0130165	0.0495195	0.0314355	0.00302841	0.0323103	0.0142138	0.0425283	0.0200158	0.00080965	0.00800418	0.14171	0.00025446	0.0332404
SRR413761	0	0.00180286	0	0	0	0	0	0	0	0	0	0	0	0.00127307	0.0104782	0.0858649	0.0068313	0.0730987	0.0700858	0.0050859	0.00573793	0.0143304	0.0663853	0.0472262	0.0137412	0.0287086	0.0217808	0.0771376	0.0440546	0.0593377	0.0392577	0.0321722	0.0602996	0.0340383	0.0711897	0.00321657	0.0202862	0.0564806	0.0464667	0.00848172	0.0319296	0.0164032	0.0325554	0.0369444	0.00193886	0.00764522	0.107045	0.0018609	0.0334883
SRR413762	0	0	0	0	0	0	0	0	0	0	0	0	0	0.000636656	0.00867973	0.0717546	0.00150977	0.0788085	0.0836537	0.00875521	0.00652123	0.0153662	0.0671247	0.0477136	0.00728915	0.0298359	0.0191264	0.0940143	0.0592962	0.0623496	0.0329573	0.0337374	0.0637646	0.0136051	0.0566857	0.0015121	0.0122868	0.0553401	0.0485462	0.00435208	0.0318692	0.00857045	0.0446281	0.0314874	0	0.00227244	0.062683	0.00162891	0.0317662
SRR413763	0	0	0	0	0	0	0	0	0	0	0	0	0	0	0.000144479	0.120054	0.0102569	0.0540443	0.0598233	0.010251	0.00128256	0	0.0509566	0.0596343	0.00974286	0.078166	0.0334187	0.141307	0.0401345	0.044836	0.0283749	0.0275668	0.0483584	0.0185226	0.0679382	0.0133515	0.0345768	0.0618436	0.0693727	0.00500023	0.0574418	0.000645885	0.0331067	0.0103714	0	0.0227375	0.10381	0.000875903	0.0451671
SRR413764	0	0.000496198	0	0	0	0	0	0	0	0	0	0	0	0.00084078	0.00269034	0.0635558	0.00200751	0.0968471	0.0807251	0.00305356	0.00240546	0.00885742	0.0724859	0.0827645	0.0149485	0.0262646	0.00177306	0.119588	0.0513914	0.0753777	0.0144257	0.0276998	0.0578469	0.0213606	0.0717889	0.00622698	0.0320198	0.0568674	0.0600755	0.00745354	0.0550203	0.011281	0.0429855	0.0228475	0.00497952	0.00146922	0.0333874	0	0.0311418
SRR413765	0	0.00533831	0	0	0	0	0	0	0	0	0	0	0	0.00405272	0.0186274	0.0634529	0.0206449	0.0563436	0.0491655	0.0124122	0.0165655	0.0131083	0.0441783	0.0443703	0.107682	0.0386066	0.0394933	0.0710252	0.061197	0.0728807	0.0244584	0.0423078	0.059761	0.0247736	0.033824	0.00328842	0.0155197	0.0828004	0.0349866	0.0153004	0.048786	0.0284426	0.0323951	0.0413133	0.00561201	0.0125945	0.0769178	0.00559473	0.0380863
SRR413766	0	0	0	0	0	0	0	0	0	0	0	0	0	0.000205608	0.0245032	0.0755967	0.00875567	0.0424035	0.043292	0.00813243	0.0061951	0.00535079	0.0475412	0.0463649	0.00909448	0.0248616	0.0150358	0.0903211	0.0409996	0.0543278	0.0332276	0.0304302	0.0476326	0.0245169	0.0476943	0.00127028	0.0256685	0.0469793	0.0508926	0.00114368	0.045907	0.0238009	0.0359712	0.0333342	0.000636337	0.00489263	0.109211	0.000244882	0.0291185
SRR413767	0	0	0	0	0	0	0	0	0	0	0	0	0	0.00153152	0.00899066	0.0634377	0.00445972	0.0537587	0.0619487	0.00265605	0.00297134	0.0164535	0.0569402	0.0547258	0.00481315	0.0450676	0.0178557	0.108428	0.0360776	0.0683376	0.035825	0.0339664	0.0476048	0.0193708	0.0467321	0.000636273	0.0172613	0.0584274	0.0521345	0.00301688	0.0254572	0.00583927	0.0360815	0.0350735	0	0.00768288	0.101717	0	0.0302585
SRR413768	0	0.000367313	0	0	0	0	0	0	0	0	0	0	0	0	0.00178396	0.0572558	0.0025331	0.143687	0.136366	0.00212329	0.00197465	0.00159766	0.113567	0.0520886	0.0049486	0.00659606	0.0112938	0.077148	0.052867	0.0581384	0.0315092	0.0817678	0.106401	0.0482332	0.123186	0.000578694	0.00624998	0.0421848	0.023668	0.00295437	0.0123644	0	0.0541054	0.0307177	0	0	0.0553113	0.000960324	0.0718753
SRR413769	0	0	0	0	0	0	0	0	0	0	0	0	0	0.000667052	0.000833283	0.0711706	0.000831853	0.0801262	0.0673585	0.000535595	0	0.0108513	0.0719073	0.102544	0.00310353	0.0335828	0.00595195	0.122377	0.0554647	0.0546108	0.00847801	0.0218146	0.0486621	0.021165	0.064528	0.000493888	0.0301978	0.0488245	0.0429933	0.00217964	0.0617937	0.000610549	0.0480571	0.0187112	0.000123399	0.00089467	0.141718	0	0.025749
SRR413770	0	0	0	0	0	0	0	0	0	0	0	0	0	0.000819353	0.0100866	0.0789488	0.00462541	0.0569727	0.0422593	0.00896939	0.00116613	0.000608415	0.0506753	0.0912653	0.0100082	0.0485269	0.0173611	0.114843	0.046371	0.0482782	0.0135019	0.0294473	0.0412768	0.00811426	0.0576057	0.0032237	0.0256369	0.0523985	0.0585673	0.00353187	0.0527733	0.00725229	0.0346217	0.0233834	0.000497869	0.00654747	0.0989035	0.000309334	0.0214504
SRR413771	0.00192831	0.00204906	0	0	0	0	0	0	0	0	0	0	0	0.000755597	0.0108213	0.0732116	0.00796083	0.0465064	0.0437178	0.0130214	0.00990365	0.0161297	0.0496701	0.0441315	0.0476649	0.0477067	0.0352861	0.0774716	0.0400665	0.0561386	0.0386301	0.0389812	0.056543	0.0132543	0.0454317	0.0120356	0.0174283	0.0451547	0.0472366	0.0279604	0.0405908	0.0179522	0.0284553	0.0304683	0.00203758	0.0166583	0.0911621	0.0065761	0.0382376
SRR413772	0	0.000473133	0	0	0	0	0	0	0	0	0	0	0	0.000424034	0.00775484	0.0791435	0.00730762	0.0547197	0.0522306	0.00717965	0.00441149	0.0083941	0.0513358	0.0539048	0.00865624	0.0438369	0.0217864	0.0825114	0.0454813	0.056817	0.0225248	0.0332559	0.0571482	0.0235943	0.050809	0.00871033	0.020206	0.0608052	0.0402945	0.0045634	0.0279692	0.0135221	0.0297001	0.0287945	9.62476e-05	0.0092007	0.0777812	0.000252515	0.032688
SRR413773	0	0.000859923	0	0	0	0	0	0	0	0	0	0	0	0.00155619	0.00462258	0.05895	0.00371805	0.0973676	0.094339	0.00398258	0.00243449	0.0129457	0.0658432	0.0472898	0.0126641	0.0312268	0.0117773	0.0850347	0.0457106	0.0562281	0.0321061	0.0466362	0.0674254	0.0324858	0.0713167	0.000670697	0.0167729	0.0585746	0.0536047	0.0132103	0.0364253	0.00510076	0.0439673	0.0348776	0.000603539	0.00298572	0.0649904	0	0.0551741
[truncated: 206 more columns]

## Sheet: table 7
species	Acidaminococcus_fermentans	Aggregatibacter_segnis	Akkermansia_muciniphila	Alistipes_putredinis	Alistipes_shahii	Alistipes_unclassified	Anaerococcus_unclassified	Anaerococcus_vaginalis	Anaerostipes_caccae	Anaerotruncus_colihominis	Atopobium_parvulum	Atopobium_vaginae	Bacteroides_caccae	Bacteroides_cellulosilyticus	Bacteroides_coprocola	Bacteroides_coprophilus	Bacteroides_dorei	Bacteroides_eggerthii	Bacteroides_finegoldii	Bacteroides_fragilis	Bacteroides_intestinalis	Bacteroides_ovatus	Bacteroides_pectinophilus	Bacteroides_plebeius	Bacteroides_salanitronis	Bacteroides_stercoris	Bacteroides_thetaiotaomicron	Bacteroides_unclassified	Bacteroides_uniformis	Bacteroides_vulgatus	Bacteroides_xylanisolvens	Bifidobacterium_adolescentis	Bifidobacterium_animalis	Bifidobacterium_bifidum	Bifidobacterium_breve	Bifidobacterium_catenulatum	Bifidobacterium_dentium	Bifidobacterium_longum	Bifidobacterium_pseudocatenulatum	Bifidobacterium_unclassified	Bilophila_wadsworthia	Blautia_hansenii	Blautia_hydrogenotrophica	Blautia_unclassified	Brucella_ceti	Brucella_suis	Butyrivibrio_crossotus	Butyrivibrio_unclassified	Campylobacter_concisus
SRS011134	0	0	0.12653	1.78235	0.06058	0	0	0	0	0	0	0	4.96461	0.10456	0	0	0.02898	0.90192	1.70167	0	0	0	0	0	0	0	0.58105	4.23005	0.25318	2.38351	1.76229	0	0	0	0	0	0	0	0	0	0	0	0	0	0	0	40.7601	0	0
SRS011239	0	0	0	4.27481	0.14724	0	0	0	0	0	0	0	0	6.44227	24.0797	0	0	0	0	0	0	0	0	0	0	0	0	0	0	46.0406	0.96728	0	0	0	0	0	0	0	0	0	0	0	0	0	0	0	0	0	0
SRS011271	0	0	0	1.06321	0	0	0	0	0	0	0	0	3.39377	0	0	0	0.08298	0	0	0	0.17748	1.04161	0	0	0	1.04376	3.10698	1.57696	0.3719	3.59948	1.29012	0	0	0	0	0	0	0	0	0	0	0	0	0	0	0	0	0	0
SRS011302	0	0	0	4.64449	0.26538	0	0	0	0	0	0	0	2.17339	0	0	0	0	0	0	0	0	2.51439	0	10.7565	0	4.57765	0	7.84817	2.51109	5.94093	2.89547	0	0	0	0	0	0	0	0	0	0	0	0	0	0	0	0	0	0
SRS011405	0	0	0	0	0	0.13453	0	0	0	0	0	0	0	0	0	0	2.59908	34.9365	0	0	11.1464	0.69499	0	0	0	0	0	3.70377	0	11.795	14.3115	0	0	0	0	0	0	0	0	0	0	0	0	0	0	0	0	0	0
SRS011452	0	0	0	0	0	0	0	0	0	0	0	0	0	0.49581	0	0	0	8.93975	0	0.1767	0	2.53355	0	0	0	0	1.08706	41.2989	13.1737	12.3403	2.647	0	0	0	0	0	0	0	0	0	0	0	0	0	0	0	0	0	0
SRS011529	0	0	0	0.31337	0	0	0	0	0	0	0	0	0.02269	0	0	0.58672	0.04464	0	1.703	0	0	0.25946	0.48922	0	0	2.31046	0.2245	0	1.66806	14.2387	3.77738	0	0	0	0	0	0	0	0	0	0	0	0	0	0	0	0	0	0
SRS011586	0	0	0	0	1.49238	0	0	0	0	0	0	0	0	0	0	0	0.01223	0	10.9793	6.19562	0	0.82585	0	0	0	0.48586	0	0	19.9385	11.5957	1.95704	0	0	0	0	0	0	0	0	0	0	0	0	0	0	0	0	0	0
SRS012273	0	0	0	2.89982	0.94543	0	0	0	0	0	0	0	47.5722	0	0	0	0	0	0.02403	0	2.7691	0	0	0	0	4.72657	0	0	5.33656	0.59133	5.95433	0	0	0	0	0	0	0	0	0	0	0	0	0	0	0	0	0	0
SRS012902	0	0	0	0	0	0	0	0	0	0	0	0	0	0	0	0	0	0	0	0	0	18.3141	0	0	0	0	0	10.5377	0	43.2037	18.6359	0	0	0	0	0	0	0	0	0	0	0	0	0	0	0	0	0	0
SRS013158	0	0	0	0	0	0	0	0	0	0	0	0	0	0	0	0	0	0	0	0.05562	0	0	0	0	0	1.64209	0	0	1.4006	51.0579	39.8715	0	0	0	0	0	0	0	0	0	0	0	0	0	0	0	0	0	0
SRS013215	0	0	0	0	0	0	0	0	0	0	0	0	0	0	0	0	0	0	0	0	0	72.8082	0	0	0	0	0	24.8123	0	0	0.07274	0	0	0	0	0	0	0	0	0	0	0	0	0	0	0	0	0	0
SRS013476	0	0	0	0.32354	0	0	0	0	0	0	0	0	2.65062	8.92413	0	0	0	0	0	0	0	2.41903	0	0	0	0	0.08369	2.75654	2.0365	0	0.53635	0	0	0	0	0	0	0	0	0	0	0	0	0	0	0	67.6487	0	0
SRS013521	0	0	0	1.16116	0.06835	0	0	0	0	0	0	0	0.94323	0	0	0	0	0	1.67425	0	0	1.75773	0	0	0	0.61956	0.42882	0	0	49.1902	0.7332	0	0	0	0	0	0	0	0	0	0	0	0	0	0	0	0	0	0
SRS013687	0	0	1.0554	0	0	0	0	0	0	0	0	0	12.7886	0	0	0	0	0	0	0	0	2.79537	0	0	0	1.49057	0.41635	0	0	2.00165	0.96697	0	0	0	0	0	0	0	0	0	0	0	0	0	0	0	0	0	0
SRS013800	0	0	0	3.19623	0.12012	0	0	0	0	0	0	0	0	5.76919	0	0	0.10698	2.85996	38.7817	0	0	1.85544	0	0	0	5.67968	1.01344	11.7749	0	4.43302	1.24512	0	0	0	0	0	0	0	0	0	0	0	0	0	0	0	0	0	0
SRS013951	0	0	0	0.99979	0.14167	0	0	0	0	0	0	0	1.53333	0.43298	0	0	0	0	0	0	0	0.2281	0	0	0	0.64598	0.27982	8.06697	0.73616	1.65481	1.72543	0	0	0	0	0	0	0	0	0	0	0	0	0	0	0	0	0	0
SRS014235	0	0	0	2.5189	0.0895	0	0	0	0	0	0	0	7.59395	1.34065	0	0	0	0	15.3421	0	0	0.0985	0	0	0	1.74592	0	0	5.57401	11.9546	4.09431	0	0	0	0	0	0	0	0	0	0	0	0	0	0	0	0	0	0
SRS014287	0	0	0	2.67879	0	0	0	0	0	0	0	0	6.41935	5.13843	0	0	1.32434	0	0	0	0	3.64008	0	0	0	0	0	21.286	0	2.37748	0	0	0	0	0	0	0	0	0	0	0	0	0	0	0	0	0	0	0
SRS014313	0	0	0	0	0.22746	0.14507	0	0	0	0	0	0	24.501	0	0	0	0	0	0	0	0	0	0	0	0	0	0	0	0	66.1925	2.10647	0	0	0	0	0	0	0	0	0	0	0	0	0	0	0	0	0	0
SRS014459	0	0	0	4.56915	0	0	0	0	0	0	0	0	1.39511	5.21156	6.84177	0	0	0	0.00483	0.2188	0	5.17488	0	0	0	10.4286	0	0	0.29067	6.74024	0.91293	0	0	0	0	0	0	0	0	0	0	0	0	0	0	0	0	0	0
SRS014613	0	0	0	2.36199	0.02447	0	0	0	0	0	0	0	4.44516	0	0	0	0	0	0	0	0	0.42098	0	0	0	0	6.32131	49.8491	0.61294	0	3.51205	0	0	0	0	0	0	0	0	0	0	0	0	0	0	0	0	0	0
SRS014683	0	0	0	9.57797	0	0	0	0	0	0	0	0	15.5688	0	0	0	0	6.78872	0.35475	0	0	2.19049	0	0	0	20.0882	0.11805	22.4478	1.42724	4.94406	1.48435	0	0	0	0	0	0	0	0	0	0	0	0	0	0	0	0	0	0
SRS014923	0	0	0	0.84053	0.14007	0	0	0	0	0	0	0	1.35764	0	0	0	0.37649	0	0	0	0	1.12814	0	0	0	4.65447	0.25304	5.73071	0.98694	1.00902	0.48684	0	0	0	0	0	0	0	0	0	0	0	0	0	0	0	0	0	0
SRS014979	0	0	5.2828	0.23777	0.02558	0.53996	0	0	0	0	0	0	1.13465	0.94679	0	0	0	0	0	0	0	3.20508	0	0	0	0	0	4.01365	1.28395	1.79026	0.41885	0.04447	0	0	0	0	0	0	0	0	0	0	0	0	0	0	0	0	0
SRS015065	0	0	0	1.96723	0	0	0	0	0	0	0	0	0.82815	3.10536	4.79931	0	0	0	0	0	0	3.93627	0	0	0	5.38142	0	0	0.30036	15.1419	1.238	0	0	0	0	0	0	0	0	0	0	0	0	0	0	0	0	0	0
SRS015133	0	0	1.52809	1.91439	0.26744	0	0	0	0	0	0	0	0	0	1.20759	0	0	0	0	0	0	0	0	0	0	0	0	15.1178	0	7.80539	0.08153	0.10181	0	0	0	0	0	0	0	0	0	0	0	0	0	0	0	0	0
SRS015190	0	0	0	0.60226	0	0	0	0	0	0	0	0	0	6.74971	0	0	0	0	0	0.41227	0	7.94156	0	0	0	0	0	0	1.31423	60.937	6.4423	0	0	0	0	0	0	0	0	0	0	0	0	0	0	0	0	0	0
SRS015217	0	0	0.39082	0.1441	0.0604	0.01861	0	0	0	0	0	0	0	0	0	0	0	0	0	0	0	0.9192	0	0	0	0	0	8.5618	0.15089	2.59273	0.54503	0	0	0	0	0	0	0	0	0	0	0	0	0	0	0	0	0	0
SRS015264	0	0	0	3.24938	0	0	0	0	0	0	0	0	5.79966	0.51306	0	0	0.02541	0	0.02663	0	0	22.4939	0	0	0	0	0.42729	1.42692	0.16085	18.2318	7.73152	0	0	0	0	0	0	0	0	0	0	0	0	0	0	0	0	0	0
SRS015578	0	0	0	0	0	0	0	0	0	0	0	0	0	0	0	0	0	0	0	0.06885	0	17.5761	0	0	0	0	0	0	0.68548	39.4385	0	0	0	0	0	0	0	0	0	0	0	0	0	0	0	0	0	0	0
SRS015663	0	0	0.53837	4.11037	0.09514	0	0	0	0	0	0	0	1.64834	0	30.2153	0	0	1.54761	0.46523	0	0.01684	1.14499	0	15.0296	0	1.13795	0.2501	0	0.17405	4.77736	0	0	0	0	0	0	0	0	0	0	0	0	0	0	0	0	0	0	0
SRS015782	0	0	0	5.58525	0.45756	0	0	0	0	0	0	0	6.75086	0.49677	11.8394	0	0.27284	0	3.46067	0	0	0.21751	0	5.03286	0	1.65355	0	0	1.41015	7.17676	1.41131	0	0	0	0	0	0	0	0	0	0	0	0	0	0	0	0	0	0
SRS015794	0	0	0	4.00746	0	0	0	0	0	0	0	0	0	0	0	0	0.27686	0	10.6747	0	0	23.3847	0	0	0	3.26289	3.40001	2.49287	0	1.02666	3.15994	0	0	0	0	0	0	0	0	0	0	0	0	0	0	0	0	0	0
SRS015854	0	0	0.39243	0	0.16922	0	0	0	0	0	0	0	0	0	0	0	0	0	0.01633	0.07725	0	13.4731	0	0	0	1.45886	0.16868	19.2956	0.15807	8.7533	15.0285	0	0	0	0	0	0	0	0	0	0	0	0	0	0	0	0	0	0
SRS015960	0	0	0	3.77229	0.10994	0	0	0	0	0	0	0	6.27044	0	0	0	0	0	0.16221	0	7.21083	11.8791	0	0	0	2.80562	3.30044	10.1411	1.89877	29.7107	0.61672	0	0	0	0	0	0	0	0	0	0	0	0	0	0	0	0	0	0
SRS016018	0	0	0.77262	17.0772	2.62784	0	0	0	0	0	0	0	3.1308	3.16512	0	0	0.6259	43.3843	0	0	0	0.08118	0	0.78429	0	0	0.76415	0	0.02606	5.82843	1.51581	0	0	0	0	0	0	0	0	0	0	0	0	0	0	0	0	0	0
SRS016056	0	0	0	1.42178	0	0	0	0	0	0	0	0	0.58772	0	0	0	0.02723	0.04579	0	0	0	3.95111	0	0	0	47.0979	0	10.3983	1.91776	21.309	3.67179	0	0	0	0	0	0	0	0	0	0	0	0	0	0	0	0	0	0
SRS016095	0	0	0	2.66159	0	0	0	0	0	0	0	0	0.64445	11.0034	0	0	0	0	0	0.10854	0	0.31869	0	0	0	0	3.79614	0	0.16347	53.8809	3.3078	0	0	0	0	0	0	0	0	0	0	0	0	0	0	0	0	0	0
SRS016203	0	0	0.10245	4.42063	0.45571	0	0	0	0	0	0	0	14.5993	15.9119	0	0	0.01346	0	0	0	0	3.90098	0	0	0	0.73307	0	0	16.4795	6.45234	4.66221	0	0	0	0	0	0	0	0	0	0	0	0	0	0	0	0	0	0
SRS016267	0	0	0	0.37141	0	0	0	0	0	0	0	0	0	0	0	0	0	0	0	13.5706	0	49.9105	0	0	0	0.5429	0.26477	0	0	0	30.4584	0	0	0	0	0	0	0	0	0	0	0	0	0	0	0	0	0	0
SRS016335	0	0	0.06725	3.86122	0.10312	0	0	0	0	0	0	0	15.9441	1.58079	0	0	0.25598	0.03521	7.43916	0	0	1.41033	0	0	0	5.32821	7.52664	21.6208	0.30313	3.60996	12.027	0	0	0	0	0	0	0	0	0	0	0	0	0	0	0	0	0	0
SRS016495	0	0	0	0	0	0	0	0	0	0	0	0	0	4.05234	0	0	0	0	0	0	0	0	0	0	0	0	0	0	0	32.627	3.6083	0	0	0	0	0	0	0.42351	0	0	0	0	0	0	0	0	0	0	0
SRS016753	0	0	0	0	0	0	0	0	0	0	0	0	0	0	0	0	0	0	0.01954	0	0	9.75871	0	0	0	0.64869	0	20.203	2.62016	19.9522	17.0415	0	0	0	0	0	0	0	0	0	0	0	0	0	0	0	0	0	0
SRS016954	0	0	0	1.81212	0.01999	0	0	0	0	0	0	0	0.7615	0	0	0	0	0	0.13832	0	0.53694	5.89203	0	0	0	16.0332	0	9.35069	0	23.4621	14.362	0	0	0	0	0	0	0	0	0	0	0	0	0	0	0	0	0	0
SRS016989	0	0	0	0	0	0	0	0	0	0	0	0	2.09888	5.10028	0	0	0	0	0	0	0	17.0161	0	0	0	0	0.23231	43.3312	4.57331	0	23.5391	0	0	0	0	0	0	0	0	0	0	0	0	0	0	0	0	0	0
SRS017103	0	0	1.03226	5.7721	0.63076	0	0	0	0	0	0	0	10.5778	0.29025	0	0	0.10352	0.05908	0.02951	0	0	3.71329	0	0	0	17.6226	0.11292	11.211	0.44985	26.071	1.80927	1.10102	0	0	0	0	0	0.06838	0	0	0	0	0	0	0	0	0	0	0
SRS017191	0	0	0	0.64365	0	0	0	0	0	0	0	0	19.0366	1.47192	0	0	0.03047	0	0.00548	0	0	1.41264	0	0	0	0	0	31.5332	0	31.4707	0	0	0	0	0	0	0	0	0	0	0	0	0	0	0	0	0	0	0
SRS017247	0	0	0	1.82222	0.12408	0	0	0	0	0	0	0	0	0	0	0	0	0	0	0	0	7.70428	0	0	0	5.63988	0	9.76281	0	42.7149	19.1519	0	0	0	0	0	0	0	0	0	0	0	0	0	0	0	0	0	0
SRS017307	0	0	0	0.68369	0.44511	0	0	0	0	0	0	0	0	0	0	0	0.76791	0	0	0	0	0.71705	0	0	0	0	0.08218	0	0.0355	7.02934	1.40765	0	0	0	0	0	0	0	0	0	0	0	0	0	0	0	0	0	0
SRS017433	0	0	0	4.76539	0.02621	0	0	0	0	0	0	0	4.17642	0	0	0	0	0	0.30096	0.27127	0	1.83238	0	45.084	0	8.27161	0	0.23853	3.95249	8.93605	2.93325	0	0	0	0	0	0	0	0	0	0	0	0	0	0	0	0	0	0
SRS017521	0	0	0.11211	0	0	0	0.67916	0	0	0.02933	0	0	0	0.0727	0	0	0	0	0	0.27969	0	0	0	0	0	6.88311	0	27.7029	0.75861	5.18727	6.77437	0	0	0	0	0	0	0	0	0	0	0	0	0	0	0	0	0	0
SRS017821	0	0	0	1.5026	0.05863	0	0	0	0	0	0	0	7.76467	0.48545	0	0	1.44104	5.23668	10.3383	0	0	9.0745	0	0	0	15.7974	0	8.1911	4.72521	2.13469	11.3751	0	0	0	0	0	0	0	0	0	0	0	0	0	0	0	3.81714	0	0
SRS018133	0	0	0	22.143	0.98228	0	0	0	0	0	0	0	4.06543	0.44041	0	0	0.21866	0	5.36356	0	0	4.92341	0	0	0	3.24761	0.81885	37.7195	0	0.18407	16.0641	0	0	0	0	0	0	0	0	0	0	0	0	0	0	0	0	0	0
SRS018351	0	0	0	0	1.0039	0	0	0	0	0	0	0	0	0	0	0	0	0	0	0	0	48.8116	0	0	0	0	1.11837	0	0	7.80021	20.7463	0.22063	0	0	0	0	0	0	0	0	0	0	0	0	0	0	0	0	0
SRS018427	0	0	0	2.50331	0.08837	0	0	0	0	0	0	0	15.1576	4.32493	0	0	0	0	0	0	0	4.78044	0	0	0	0	0	23.8819	0.14692	1.04925	10.2745	0	0	0	0	0	0	0	0	0	0	0	0	0	0	0	0	0	0
SRS018575	0	0	0	0	0	0	0	0	0	0	0	0	0	0	0	0	0.55744	0	0	0.35545	0	53.9252	0	0	0	0	9.44994	17.8762	0.01792	0	5.32098	0	0	0	0	0	0	0	0	0	0	0	0	0	0	0	0	0	0
SRS018656	0	0	0	0	1.07964	5.20835	0	0	0	0	0	0	0	0.97516	0	0	0	0	0	0.0785	0.16703	0	0	0	0	0	0	3.79815	0	0.13507	0	0	0	0	0	0	0	0.55786	0.09651	0	0	0	0	0	0	0	0	0	0
SRS018817	0	0	0	1.50906	0.01508	0	0	0	0	0	0	0	0	0	0	0	0	0	0.1142	1.44916	0	23.2427	0	0	0	8.54331	1.59767	36.5188	4.15268	14.5884	0	0	0	0	0	0	0	0	0	0	0	0	0	0	0	0	0	0	0
SRS019030	0	0	0	6.1096	0	0	0	0	0	0	0	0	6.92778	0.42405	0	0	0	16.3285	0.20783	0	0	0.94193	0	0	0	22.1429	0.06522	17.7036	0.93111	5.8	0.8881	0	0	0	0	0	0	0	0	0	0	0	0	0	0	0	0	0	0
SRS019161	0	0	0.11303	3.86794	0.42271	0	0	0	0	0	0	0	7.64881	3.54171	0	0	0.12959	0	0.00646	0	0	2.43426	0	0	0	1.45685	0.9648	15.5348	2.92633	11.0084	8.73078	0	0	0	0	0	0	0	0	0	0	0	0	0	0	0	0	0	0
SRS019267	0	0	0	1.91351	0	0	0	0	0	0	0	0	55.5417	4.316	0	0	0	0	0	0.0204	0	0	0	0	0	0	0	0	0.10367	29.8238	6.09786	0	0	0	0	0	0	0	0	0	0	0	0	0	0	0	0	0	0
SRS019397	0	0	0	0	0	0	0	0	0	0	0	0	6.04813	0	0	0	0	0	0	0	0	1.59736	0	0	0	15.0666	0.18822	35.7204	0.28009	2.83067	0.86302	0	0	0	0	0	0	0	0	0	0	0	0	0	0	0	0	0	0
SRS019582	0	0	0.16897	3.23359	1.00736	0	0	0	0	0	0	0	2.27848	0	0	0	0	0	0.758	0	0.62604	0.52765	0	0	0	0.32802	0.02341	8.10153	3.19638	3.34235	9.09575	0	0	0	0	0	0	0	0	0	0	0	0	0	0	0	33.5839	0	0
SRS019601	0	0	0.65299	0	0.03264	0.15336	0	0	0	0	0	0	54.1211	0.92214	0	0	0	0	0	0.12356	0	0.53789	0	0	0	0	0	0	0.19804	7.17345	4.81228	0	0	0	0	0	0	0	0	0	0	0	0	0	0	0	0	0	0
SRS019685	0	0	0	3.74338	0.11914	0	0	0	0	0	0	0	4.08942	8.52997	0	0	0	0	23.1774	0	0	0.1952	0	0	0	0.87168	0	4.64852	19.0754	3.86997	7.46731	0	0	0	0	0	0	0	0	0	0	0	0	0	0	0	0	0	0
SRS019787	0	0	0.48411	0.91944	0.14916	0	0	0	0	0	0	0	0	3.51507	0	0	0	0	0	1.31992	0.00629	72.7538	0	0	0	0.18323	0.19532	0	0	0	17.3577	0	0	0	0	0	0	0	0	0	0	0	0	0	0	0	0	0	0
SRS019968	0	0	0.15424	3.11524	0.4489	0	0	0	0	0	0	0	0	0	0	0	0	0	0	0	0.22284	10.1954	0	0	0	1.12749	1.89126	0	0.63231	39.9448	5.31923	0	0	0	0	0	0	0	0	0	0	0	0	0	0	0	0	0	0
SRS020233	0	0	0	4.22274	0	0	0	0	0	0	0	0	2.62389	0.12215	0	0	0.59726	28.8552	0	0.24717	0.17364	0	3.59509	0	0	2.17987	0	7.06004	1.5214	15.3828	3.77792	0	0	0	0	0	0	0	0	0	0	0	0	0	0	0	0	0	0
SRS020328	0	0	5.32335	8.50085	1.06163	0	0	0	0	0	0	0	5.06725	0	0	0	0	0	0.26389	0	0	0.16742	0	0	0	4.49308	0.38947	0	4.54505	8.05874	0.35963	0.14583	0	0	0	0	0	0	0	0	0	0	0	0	0	0	0	0	0
SRS020869	0	0	0.76017	0	0	0.0218	0	0	0	0	0	0	0	0	0	0	1.03385	0	0	0	30.5199	4.9267	0	0	0	23.8161	0	7.11594	0	0.67906	7.53732	0.01945	0	0	0	0	0	0.21017	0	0	0	0	0	0	0	0	7.74344	0	0
SRS021484	0	0	0.02801	7.63588	0.76442	0	0	0	0	0	0	0	4.73713	0	0	0	0	0.06	0	0.51344	0	1.4521	0	0	0	15.9471	0	30.4835	3.18236	12.8514	1.44679	0	0	0	0	0	0	0	0	0	0	0	0	0	0	0	0	0	0
SRS021948	0	0	1.76162	10.0104	0.55246	0	0	0	0	0	0	0	0.91579	0.74535	0	0	0	10.9647	9.34144	0	1.46531	0.06686	0	0	0	5.10534	0.4194	31.1855	1.70402	2.78615	0.67745	0	0	0	0	0	0	0	0	0	0	0	0	0	0	0	0	0	0
SRS022071	0	0	0	15.2706	6.06238	0	0	0	0	0	0	0	7.87293	0	0	0	0.1125	0	0.12026	0	0.59998	0.29693	0	0	0	18.9833	0	0	11.6797	12.4606	0.25611	0.58188	0	0	0	0	0	0.11862	0	0	0	0	0	0	0	0	0	0	0
SRS022137	0	0	0	4.50359	0.27205	0	0	0	0	0	0	0	1.71518	0	0	0	0	0	0	0	0	0.99486	0	0	0	18.9179	0.21434	38.5307	0.96145	11.5574	0	0	0	0	0	0	0	0	0	0	0	0	0	0	0	0	0	0	0
SRS022609	0	0	0	3.03882	0.32122	0	0	0	0	0	0	0	0.55414	0.19673	0	0	0.08668	1.79724	1.56031	0	0	0	0	0	0	0	0.40879	16.2858	0.15333	1.62928	1.65006	0	0	0	0	0	0	0	0	0	0	0	0	0	0	0	25.0232	0	0
SRS023346	0	0	0	0	0	0	0	0	0	0	0	0	0	0	0	0	0	0	0.06904	0.08053	0	5.40831	0	0	0	0	16.6894	65.5939	0	0	0	0	0	0	0	0	0	0	0	0	0	0	0	0	0	0	0	0	0
SRS023526	0	0	0	2.91359	0.3453	0	0	0	0	0	0	0	8.13658	0	0	0	0.01918	0	0	0	0	2.04665	0	0	0	2.53287	2.13528	0	0.01461	9.08952	3.53377	0	0	0	0	0	0	0	0	0	0	0	0	0	0	0	0	0	0
SRS023583	0	0	0	4.05994	0.25405	0	0	0	0	0	0	0	12.2145	0.90766	0	0	0	0	9.06092	0	0	11.6267	0	25.4133	0	3.05744	0	0	12.7948	7.81241	6.72543	0	0	0	0	0	0	0	0	0	0	0	0	0	0	0	0	0	0
SRS023914	0	0	0.05186	0	0	0	0	0	0	0	0	0	3.50681	0	0	0	0	0	0	0	0	2.61739	0	0	0	0.76473	0.60998	0	0	3.59271	1.88477	0	0	0	0	0	0	0	0	0	0	0	0	0	0	0	0	0	0
SRS023971	0	0	0	1.79503	0	0	0	0	0	0	0	0	0	0	0	0	0	0	0	0.02872	0	0	0	0	0	0.64531	0	15.1322	3.02632	41.0883	35.2385	0	0	0	0	0	0	0	0	0	0	0	0	0	0	0	0	0	0
SRS024009	0	0	0	0	0.14965	0.46376	0	0	0	0	0	0	0	0	0	0	1.72473	9.15654	0	0	0.69975	0.18515	0	0	0	0	0	36.9207	0	9.15025	9.82125	0	0	0	0	0	0	0	0	0	0	0	0	0	0	0	0	0	0
SRS024075	0	0	0.54148	3.31169	0.07373	0	0	0	0	0	0	0	0	2.39131	0	0	0	0	0	0.06671	0	1.43207	0	0	0	9.15707	0	0	0	56.8838	7.80266	0	0	0	0	0	0	0	0	0	0	0	0	0	0	0	0	0	0
SRS024132	0	0	0	0.7691	0.09201	0	0	0	0	0	0	0	3.9279	1.04389	0	0	0	0	0	0.12013	0	0.33557	0	0	0	0	0.02912	3.08879	0.85385	0	0.93049	0	0	0	0	0	0	0	0	0	0	0	0	0	0	0	69.8585	0	0
SRS024331	0	0	0	1.67006	0.14642	0	0	0	0	0	0	0	4.85664	2.56975	0	0	0.06413	0.00611	0.18459	0	0	15.9527	0	0	0	11.2789	0.44854	0	0.48309	37.1714	5.11365	0	0	0	0	0	0	0	0	0	0	0	0	0	0	0	0.27715	0	0
SRS024388	0	0	0	0.55281	0	0	0	0	0	0	0	0	0	20.6443	0	0	0	0	0.03457	0	0	0.6317	0	0	0	23.4031	8.16351	37.6235	0	2.89444	3.11425	0	0	0	0	0	0	0	0	0	0	0	0	0	0	0	0	0	0
SRS024435	0	0	0	7.07723	1.10597	0	0	0	0	0	0	0	0	7.13719	0	0	0	3.19902	38.7485	0	0.59118	1.64178	0	0	0	2.62503	0	0	0	0.93226	0.16329	0	0	0	0	0	0	0	0	0	0	0	0	0	0	0	0	0	0
SRS024549	0	0	0	0	0	0	0	0	0	0	0	0	0	0	0	0	0	0	0	0.31389	0	36.0222	0	0	0	0	0	51.1113	0	0	0.07831	0	0	0	0	0	0	0	0	0	0	0	0	0	0	0	0	0	0
SRS042284	0	0	0	0	0	0	0	0	0	0	0	0	0	0	0	0	0	0	69.9884	0	0	0	0	0	0	0	0	6.58446	0	1.29244	5.6604	0	0	0	0	0	0	0	0	0	0	0	0	0	0	0	0	0	0
SRS042628	0	0	0.54098	1.66985	0.31106	0	0	0	0	0	0	0	0.60816	0.67824	0	0	0.01974	28.3806	0	0	0	0	0	0	0	0	0	0	0.05616	0	2.19039	0	0	0	0	0	0	0	0	0	0	0	0	0	0	0	0	0	0
SRS043411	0	0	0.1375	5.5693	0	0	0	0	0	0	0	0	0	16.5244	0	0	0	0	0	0.43452	0	2.05773	0	0	0	0	0	18.5306	2.28087	26.1297	2.03934	0	0	0	0	0	0	0	0	0	0	0	0	0	0	0	0	0	0
SRS043701	0	0	0	3.47355	0	0	0	0	0	0	0	0	10.1621	1.38201	0	0	0.27066	0	0	0	0	1.78296	0	0	0	0	0	15.2868	0	43.6642	0	0	0	0	0	0	0	0	0	0	0	0	0	0	0	0	0	0	0
SRS045004	0	0	0	6.39547	0.62761	0	0	0	0	0	0	0	3.38275	0.50451	0	0	0.11917	0	0	0	13.0829	0.79223	0	0	0	11.6465	0.89581	16.0708	11.3889	13.4649	2.63168	0	0	0	0	0	0	0	0	0	0	0	0	0	0	0	0	0	0
SRS045645	0	0	0	1.72977	0.15319	0	0	0	0	0	0	0	4.49288	0.13115	0	0	0.19843	0	0	0	8.42279	14.6307	0	0	0	6.54566	1.23302	0	8.15778	20.048	19.4168	0	0	0	0	0	0	0	0	0	0	0	0	0	0	0	0	0	0
SRS045713	0	0	0	1.30614	0.18247	0	0	0	0	0	0	0	0	0.77414	0	0	0.01553	0	1.75992	0	0	7.59943	0	0	0	0	1.23777	20.1232	0.22113	0	8.65107	0	0	0	0	0	0	0	0	0	0	0	0	0	0	0	0	0	0
SRS047014	0	0	0	1.63394	0	0	0	0	0	0	0	0	3.164	2.78081	0	0	0.0312	0.13107	3.3775	0	0.42819	0.28067	0	0	0	8.36864	1.09928	11.9675	0.1077	28.1339	4.15766	0	0	0	0	0	0	0	0	0	0	0	0	0	0	0	0	0	0
SRS047044	0	0	0	0.99243	0.00977	0	0	0	0	0	0	0	3.01251	0	1.88103	0	0.07414	0	1.2202	0	0	0	0	3.89305	0	0.39247	0	0	0.26179	3.69718	0.52458	0	0	0	0	0	0	0	0	0	0	0	0	0	0	0	0	0	0
SRS048164	0	0	0	1.77961	0.16324	0	0	0	0	0	0	0	5.33012	0	0	0	0	6.5261	0	0	0	0.8739	0	0	0	8.0574	0	0	0.11279	56.1772	1.25404	0	0	0	0	0	0	0	0	0	0	0	0	0	0	0	0	0	0
SRS048870	0	0	0	5.24204	0.0306	0	0	0	0	0	0	0	0	12.2283	0	0	0.10342	0	0	0	0	15.108	0	0	0	0	12.872	4.08341	0	10.9651	8.51332	0	0	0	0	0	0	0	0	0	0	0	0	0	0	0	0	0	0
SRS049712	0	0	0	0.02213	0	0	0	0	0	0	0	0	0.45894	0	0	0	0	0	1.6551	0	0	0	0	2.004	0	0.63608	0	0	0.26206	9.60464	0.1102	0	0	0	0	0	0	0	0	0	0	0	0	0	0	0	0	0	0
SRS049900	0	0	0	0	0	0	0	0	0	0	0	0	0	0	0	0	0	0	80.2821	0	0	0	0	0	0	4.33831	0	0	3.7651	5.46514	0	0	0	0	0	0	0	0	0	0	0	0	0	0	0	0	0	0	0
SRS049959	0	0	0	0	3.22759	0	0	0	0	0	0	0	0	0.16758	0	0	0	0	0	0	0.79636	3.64985	0	0	0	0.07808	3.77969	0	0.16002	4.34745	4.15449	0	0	0	0	0	0	0	0	0	0	0	0	0	0	0	3.56983	0	0
SRS049995	0	0	0	3.24319	0.67816	0	0	0	0	0	0	0	2.80926	0	0	0	0.05847	0	1.47673	0	1.03268	1.27636	0	0	0	0.74182	0.72013	0	0.87414	51.0992	1.09772	0	0	0	0	0	0	0	0	0	0	0	0	0	0	0	0	0	0
SRS050299	0	0	0.25111	3.46526	0.03985	0	0	0	0	0	0	0	4.74675	5.84341	0	0	0.05732	0	0	0	0	55.7923	0	0	0	0	0.39475	0	0.27921	7.01004	15.0787	0	0	0	0	0	0	0	0	0	0	0	0	0	0	0	0	0	0
SRS050422	0	0	0	0.39613	0.0322	0	0	0	0	0	0	0	4.64357	0	0	0	0	0	1.27544	0	1.15813	1.3183	0	0	0	0	0	0	1.41857	12.1076	0.24192	0	0	0	0	0	0	0	0	0	0	0	0	0	0	0	0	0	0
SRS050752	0	0	1.74391	0	0	0.09906	0	0	0	0	0	0	6.36762	0	0	0	0.07889	0	0	0	0	0.53732	0	0	0	3.16338	0	0	1.06904	19.5617	2.75015	0	0	0	0	0	0	0	0	0	0	0	0	0	0	0	0	0	0
SRS050925	0	0	0	3.47077	1.08559	0	0	0	0	0	0	0	4.68797	0	0	0	0.79969	0	0	0	0	5.88681	0	0	0	9.81275	1.94034	14.5659	2.57974	8.31273	3.01827	0	0	0	0	0	0	0	0	0	0	0	0	0	0	0	0	0	0
SRS051031	0	0	0	1.59835	0	0	0	0	0	0	0	0	0.7435	0	49.5835	0	0	0.29308	0.14475	0	0	0.41247	0	7.87058	0	1.11798	0.2105	0	0.4956	11.8044	0	0	0	0	0	0	0	0	0	0	0	0	0	0	0	0	0	0	0
SRS051882	0	0	0	0.69096	0.11375	0	0	0	0	0	0	0	8.25007	0	0	0	0	0	0	0	0	8.1492	0	0	0	0	0	0	4.65361	36.7775	10.7017	0	0	0	0	0	0	0	0	0	0	0	0	0	0	0	0	0	0
SRS052027	0	0	0	0	0	0	0	0	0	0	0	0	0.55676	0.39824	0	0	0	0	0	0	0	10.0029	0	0	0	0	1.09775	32.8404	0.4149	0	34.8193	0	0	0	0	0	0	0	0	0	0	0	0	0	0	0	0	0	0
SRS052697	0	0	0	1.92818	1.2508	0	0	0	0	0	0	0	1.85158	1.61539	0	0	0	10.9192	0	0	0	4.0327	0	0	0	8.251	5.59893	5.3692	3.35968	6.3155	1.74269	0	0	0	0	0	0	0.03598	0.03379	0.00624	0	0	0	0	0	0	0	0	0
SRS053335	0	0	0	1.68943	0	0	0	0	0	0	0	0	0	0	0	0	0	0	0	0	0	0	0	0	0	0	0	32.7039	0	15.21	14.561	0	0	0	0	0	0	0	0	0	0	0	0	0	0	0	0	0	0
SRS053398	0	0	0	2.91356	0.27629	0	0	0	0	0	0	0	5.18404	0.75778	0	0	0	0.56502	0.03773	0	0	3.48583	0	0	0	5.22193	0.07659	3.50562	0.2542	6.64132	0.9645	0	0	0	0	0	0	0	0	0	0	0	0	0	0	0	0	0	0
SRS054590	0	0	0	0	0.02277	1.15252	0	0	0	0	0	0	0	64.5351	0	0	0.97199	0	0	0	0	0	0	0	0	0	0	8.96603	0	0	0	0	0	0	0	0	0	0	0	0	0	0	0	0	0	0	0	0	0
SRS054956	0	0	0	0	0	0	0	0	0	0	0	0	0	0	0	0	0	0	0	0	0	63.3018	0	0	0	0	0	0	0	0	6.42239	0	0	0	0	0	0	0	0	0	0	0	0	0	0	0	0	0	0
SRS055982	0	0	0	5.4819	0.23513	0	0	0	0	0	0	0	0.74312	0	0	0	0	0	0	0	0	2.08622	0	0	0	27.1046	0.33394	22.6588	0.9331	14.4534	0.23183	0	0	0	0	0	0	0	0	0	0	0	0	0	0	0	0	0	0
SRS056259	0	0	0	0.33793	0	0	0	0	0	0	0	0	8.49211	0	0	0	0.24705	0.01497	0.05096	0	1.81202	16.2032	0	0	0	7.12764	8.37585	0	0.71971	33.9032	3.97782	0	0	0	0	0	0	0	0	0	0	0	0	0	0	0	0	0	0
SRS056519	0	0	0	0	0	0	0	0	0	0	0	0	0	0	0	0	0.44206	0	0	0.50882	0	65.2902	0	0	0	0	6.95625	0	0	0	10.6861	0	0	0	0	0	0	0	0	0	0	0	0	0	0	0	0	0	0
SRS057717	0	0	0	0	0	0	0	0	0	0	0	0	0	0	0	0	0	0	0.02944	0.27421	0	8.56762	0	0	0	0	29.5436	50.5142	0	0	0	0	0	0	0	0	0	0	0	0	0	0.45961	0	0	0	0	0	0	0
SRS058723	0	0	0	0	0	0.03445	0	0	0	0	0	0	22.6238	0.05661	0	0	0	0	0	0.1639	0	0	0	0	0	0	0	0	0	68.7042	1.7794	0	0	0	0	0	0	0	0	0	0	0	0	0	0	0	0	0	0
SRS058770	0	0	0	11.2614	0.23077	0	0	0	0	0	0	0	9.05794	1.67082	0	0	0.13225	0	3.79733	0	0	3.9303	0	0	0	16.9318	0.57968	13.4659	0	0.54191	19.3782	0	0	0	0	0	0	0	0	0	0	0	0	0	0	0	0	0	0
SRS062427	0	0	0.41243	2.36944	0	0	0	0	0	0	0	0	27.6079	0.6162	0	0	1.56815	0	0	0	0	11.6849	0	0	0	0	0	35.8556	0	1.99389	0	0	0	0	0	0	0	0	0	0	0	0	0	0	0	0	0	0	0
SRS063985	0	0	1.25167	2.78373	0.67769	0	0	0	0	0	0	0	0	0	2.08946	0	0	0	0	0	0	0	0	0	0	0	0	23.8883	0	16.3824	0	0	0	0	0	0	0	0	0	0	0	0	0	0	0	0	0	0	0
SRS064276	0	0	0.957	6.46784	0.25329	0	0	0	0	0	0	0	7.4331	0	0	0	0	0	0	0.18825	0	0.85747	0	0	0	0	0.81018	12.0259	0.20942	0	0.71722	0	0	0	0	0	0	0	0	0.08731	0	0	0	0	0	0	0	0	0
SRS064557	0	0	0	0.24007	0	0	0	0	0	0	0	0	4.9018	0	0	0	0	0	0.05276	0	0	24.1859	0	0	0	0	0	0	13.4447	43.0573	10.1762	0	0	0	0	0	0	0	0	0	0	0	0	0	0	0	0	0	0
SRS064645	0	0	0	0	0.06927	0.06568	0	0	0	0	0	0	0	0	0	0	0	0	57.4192	0	0	0	0	0	0	8.6891	0	0	8.24473	8.9077	0	0	0	0	0	0	0	0	0	0	0	0	0	0.0607	0	0	0	0	0
SRS065504	0	0	0.16173	0.17546	0	0	0	0	0	0	0	0	6.13384	1.95871	0	0	0.25663	0	0	0	0	13.1368	0	0	0	0	0.2888	0	1.68721	38.0942	5.6871	0	0	0	0	0	0	0	0	0	0	0	0	0	0	0	0	0	0
SRS077730	0	0	0.30024	16.952	0.6782	0	0	0	0	0	0	0	0	3.19521	0	0	0	0	0	0.42357	0	0	0	0	0	0	0.61914	0	0	57.6452	5.79665	0	0	0	0	0	0	0	0	0	0	0	0	0	0	0	0	0	0
SRS078176	0	0	0.05384	0.88594	0	0	0	0	0	0	0	0	2.99063	0	0	0	0	0	0.28532	0	0.16324	0.548	0	0	0	0.36062	0.61888	0	0	19.2386	0.43136	0	0	0	0	0	0	0	0	0	0	0	0	0	0	0	0	0	0
SRR413556	0	0	0	0	0	0	0	0	0	0	0	0	1.19858	0	0	0	0	0	0	0.52886	0	2.00766	0	0	0	0	0	2.19565	0.63573	49.2004	7.45205	0	0	1.60632	0	0.02895	0	3.08686	6.41786	0	0	0	0	0	0	0	0	0	0
SRR413559	0	0	0	5.99866	0	0	0	0	0	0	0	0	0.22656	0.37526	15.1692	0	0.3396	0.03155	0.05352	0	0.14365	0.73965	0	52.0705	0	1.76144	0.2393	0	1.24237	0.29814	0.64921	0	0	0	0	0	0	0	0	0	0.32513	0	0	0	0	0	0	0	0
SRR413560	0	0	0	0.86579	0	0	0	0	0	0	0	0	0	0	10.9031	0	0	0	0	0.06626	0.6723	0	0	18.0422	0	0.06775	0.11865	0	0.29143	21.7834	0.40907	0	0	0	0	0	0	0.02145	0	0	0	0	0	0.05205	0	0	0	0	0
SRR413561	0.15858	0	0	1.0234	0	0	0	0	0	0	0	0	0.88928	0	4.4998	0	0	0	0.01381	0	0	0.19371	0	4.21212	0	0.17744	0.40988	0.13028	0	0.08009	0.45823	0	0	0	0	0	0	0.41047	2.49778	0	0	0	0	0	0	0	0	0	0
SRR413562	0	0	1.46987	2.93706	0.31855	0	0	0	0	0	0	0	0	0.78439	0	0	0.48084	14.6057	0.45533	0	2.87568	0.3282	0	0	0	11.4769	0.48842	0	0.95782	13.7724	2.69791	0	0	0	0	0	0	0	0	0	0.00456	0	0	0	0	0	0	0	0
SRR413563	0	0	0	0.97198	0.08555	0	0	0	0	0	0	0	0	0	0.92348	3.35809	0	0	0	0	0.0253	0.04171	0	0.64173	0	0.03625	0.09759	0	0	0.15034	0	0	0	0	0	0	0	0	0	0	0	0	0	0	0	0	0	0	0
SRR413564	0	0	8.24773	3.74863	0.39251	0	0	0	0	0	0	0	2.48077	4.06199	0	0	0	0	0	0.87865	0.09651	2.37685	0	0	0	3.32131	0.82594	7.23301	0.74817	7.95589	3.99684	2.18103	0	0.07901	0	0	0	0	0	0	0.64252	0	0	0	0	0	0	0	0
SRR413565	0	0	0	0.2949	0	0	0	0	0	0	0	0	0.08385	0	32.7567	0	0	0	0.01271	0	0	0.13462	0	29.5587	0	0.73013	0	0	0.03422	13.1769	0.12212	0	0	0	0	0	0	1.9443	2.91172	0	0	0	0	0	0	0	0	0	0
SRR413566	0	0	0	3.11038	0	0	0	0	0	0	0	0	1.32256	0	0	0	0.23727	0.48285	0.14117	0	0	0.05317	0	0	0	32.4721	0.62502	2.67204	3.789	25.3636	0.45794	0	0	0	0	0	0	0	0	0	0.28595	0	0	0	0	0	0	0	0
SRR413567	0	0	0	0	0	0	0	0	0	0	0	0	0	0	0	0	0.09106	0	0	2.60697	0	0.02852	0	0	0	0	0.06197	20.6452	0	0	0	0	0	0	0	0	0	4.28465	8.07417	0	0	1.96466	0	0	0	0	0	0	0
SRR413568	0	0	0	0	0	0	0	0	0	0	0	0	1.39235	0	3.2798	0	0	0.01741	0.00324	0	0	0.05282	0	3.93763	0	0.87668	0.04971	0	0.06193	6.67896	0.14513	0	0	0	0	0	0	0	0	0	0.25711	0	0	0	0	0	0	0	0
SRR413569	0	0	0	9.9952	0.86667	0	0	0	0	0	0	0	0.4569	0	0	0	0.47603	0.83414	3.17287	0.10809	0	0.0407	0	30.2219	0	16.0979	0.17118	0	1.70387	1.45555	0	0	0	0	0	0	0	0.62854	2.21329	0	0.83029	0	0	0	0	0	0	0	0
SRR413570	0.10996	0	5.35897	0	0	0	0	0	0	0.94547	0	0	0	0.17345	0	0	0	0.14596	0	1.52388	1.30366	0	0	0	0	38.5123	0.04293	18.8961	1.22289	0	0	0	0	0	0	0	0	0	0	0	0.24803	0	0	0	0	0	0	0	0
SRR413571	0	0	0	0	0	0	0	0	0	0	0	0	0	0	0	0	0	0	0	0.42212	0	0	0	0	0	0	0	3.41073	0	0.2708	0	0	0	0	0	0	0	1.16249	1.21383	0	0	0	0	0	0	0	0	0	0
SRR413572	0	0	0	0	0	0	0	0	0	0	0	0	3.6014	0.03198	0	0	0.7821	0	0	0.08654	0.80028	0.53598	0	0	0	0	0.25213	10.2874	0.7531	2.61717	0.37186	0	0	0	0	0	0	0.02561	0	0.10509	0.67993	0	0	0	0	0	0	0	0
SRR413573	0	0	0	0	0	0	0	0	0	0	0	0	0	0	0	0	0	0	0	2.05185	0	0.02176	0	0	0	0	0	5.19004	0.19801	0	0	0	0	0.33218	0.80945	0	0	3.82526	1.96099	0	0	0	0	0	0	0	0	0	0
SRR413574	0	0	0	0.44671	0.03315	0.49997	0	0	0	0	0	0	3.02796	0	0	0	0	0	0.70784	3.99393	0	0.65672	0	14.859	0	0	0.46739	20.2482	1.04869	0	1.23775	0	0	0	0	0	0	0	0	0	0.81253	0	0	0	0	0	0	0	0
SRR413575	0	0	0	4.2648	0.15456	0	0	0	0	0	0	0	0.50036	0	22.8452	0	0	0.04252	10.0685	0	7.48764	0	0	8.06259	0	3.10087	0.05277	0	0	2.21619	1.24681	0	0	0	0	0	0	0	0	0	0.2708	0	0	0.07212	0	0	0	0	0
SRR413576	0	0	0	4.64935	0.06079	0	0	0	0	0	0	0	0.44857	0.17385	0	0	0	0.22954	0	0	0.06059	0.07434	0	7.78186	0	0.60721	0	0	0.1481	0.90741	0.19878	0	0	0	0	0	0	0	0.07419	0	0.04591	0	0	0	0	0	0	0	0
SRR413577	0	0	0	0	0	0	0	0	0.10005	0	0	0	3.20511	0.03559	0	0	0.19564	0	11.6588	0	0.08142	0.7227	0	0	0	0	0.01744	48.8511	0	9.4003	0	0	0	0	0	0	0	0	0.8588	0	0	0	0	0	0	0	0	0	0
SRR413579	0	0	0	5.94071	0.09256	0	0	0	0	0	0	0	2.79223	0.00381	0	8.06175	0	2.00276	0.82593	0	0	0.23766	0	19.6803	0	3.52795	0.07487	0	0	0	7.72441	0	0	0	0	0	0	0	0	0	0.05653	0	0	0	0	0	0	0	0
SRR413580	0	0	0	2.73838	0.80905	0	0	0	0	0	0	0	0.13337	0	0	0	0	0	0.32211	0.26261	0.19379	0	0	47.378	0	5.69412	0	0	0.1297	2.10054	1.16717	0	0	0	0	0	0	1.1847	0.22698	0	0.03386	0	0	0	0	0	0	0	0
SRR413581	0	0	0	0	0.1663	0	0	0	0	0	0	0	0.06324	0	5.58626	7.02459	0	0	0	0	0	0.52416	0	14.5824	0	4.0693	0.24758	0	0.04273	0.28601	0.14502	0	0	0	0	0	0	0	0	0	0.01117	0	0	0.51318	0	0	0	0.08971	0
SRR413582	0	0	0	6.75325	0.17726	0	0	0	0	0	0	0	1.1609	0	0.12457	3.40771	0.09349	1.68921	1.73708	0	0.1037	0	0	3.01041	0	0	0.1509	0	0.03063	1.26413	0.39207	0	0	0	0	0	0	0	0.06011	0	0.13656	0	0	0	0	0	0	0	0
SRR413583	0	0	0	1.4065	0	0	0	0	0	0	0	0	0.4205	0.07235	0	0	0	0	0.02015	0	0	0	0	0	0	0.52898	0	0	0.04811	28.5483	0	3.45484	0	0.55722	0	0	0	0.04034	0	0	0.09885	0	0	0	0	0	0	0	0
SRR413584	0	0	1.28192	16.9381	2.70374	0	0	0	0	0	0	0	2.15712	0	0	0	0	0	0	0	30.9916	0.28875	0	0	0	0	1.34577	6.55258	0.1892	0	1.81728	0	0	0	0	0	0	0	0	0	0.04832	0	0	0	0	0	4.72199	0	0
SRR413585	0	0	0	8.2023	0.2559	0	0	0	0	0	0	0	0	0	0	0	0	22.5801	0.11727	0	3.78197	0.2344	0	0	0	9.02812	0.15459	0	1.69408	0	0	0	0	0	0	0	0	0	0	0	0	0	0	0	0	0	0	0	0
SRR413586	0	0	0.92835	13.9096	0.34293	0	0	0	0	0.0386	0	0	1.40183	0	9.33816	0	0.24271	0	0	0.48328	0.10274	0.40979	0	4.51705	0	11.1202	0.35911	0	0.91754	5.91214	0.5788	0	0	0	0	0	0	0.96907	0.04491	0	0.67912	0	0	0	0	0	0	0	0
SRR413587	0	0	0	1.08668	0	0	0	0	0	0	0	0	0.61624	4.73368	20.214	0	0.14894	7.98758	0	0	0	8.828	0	0	0	7.42141	1.27649	0	0.6815	5.44244	1.53049	0	0	0	0	0	0	0	0	0	0.12623	0.21005	0	0	0	0	0	0	0
SRR413588	0	0	0	4.07922	0.13662	0	0	0	0	0	0	0	1.30906	0	0	0	0	0	0	0	0	0.02912	0	0	0	4.02972	0.0174	0	0	8.22413	0.63476	2.13759	0	0	0	0	0	0.02372	0.16045	0	0	0	0	0	0	0	0	0	0
SRR413589	0	0	0	1.26968	0.08149	0	0	0	0	0	0	0	0	0	19.8701	0	0.26221	0.02924	0.0694	0	0	0.0278	0	10.7338	0	7.65715	0.05214	0	0.57248	4.03403	0.05134	0	0	0	0	0	0	0	0	0	0.08329	0	0	0	0	0	0	0	0
SRR413590	0	0	0	0.77919	0.0075	0	0	0	0	0	0	0	0.04337	0	0	0	0	0	0.06842	0	0.09046	0	0	5.37425	0	0.24779	0.13183	0	0.02877	0.72968	0	0	0	0	0	0	0	0	0	0	0	0	0	0	0	0	0	0	0
SRR413591	0	0	0	10.6565	0.26752	0	0	0	0	0	0	0	5.15258	0.11924	0	0	0	0	2.90513	0	11.5514	0.51857	0	0	0	0	0.38546	15.4207	0.04513	17.0157	11.3627	0	0	0	0	0	0	0	0	0	0.40347	0	0	0	0	0	0	0	0
SRR413592	0	0	0	0	0	0	0	0	0.37354	0	0	0	0	0	0	0	0.00755	0	0.01223	2.74238	0	0.23469	0	0	0	1.29207	3.05773	38.3355	0	0	1.29824	0	0	0	0	0	0	1.32621	0	0	0.13991	0	0	0.06923	0	0	0	0	0
SRR413593	0	0	0	0	0	0	0	0	0	0	0	0	0	0	31.3203	0	0.15868	0	0	0	0	0.06991	0	4.06308	0	0	0	0	0	0	0	0	0	0.10833	0	0	0	0.85772	0	0	0	0	0	0	0	0	0	0	0
SRR413594	0	0	0	0	0	0	0	0	0	0	0	0	2.8212	0.47597	0	0	0	0.19139	0.01193	0	0.26757	0.06339	0	0	0	34.5754	0	0	0	18.9423	0.56862	0	0	0	0	0	0	2.82644	0	0	0	0	0	0	0	0	0	0	0
SRR413595	0	0	0	0	0	0	0	0	0	0	0	0	0	0	0	0	0	0	0	0	0	0	0	0	0	0	0	0.02023	0	0.14046	0	0	0	0	0	0	0	0	0.61889	0	0	0	0	0	0	0	0	0	0
SRR413596	0	0	0.30831	3.8118	0.25086	0	0	0	0	0	0	0	1.08747	0	0	0	0.19987	0	0.67341	0	0.60074	0.81763	0	26.1616	0	2.25277	0.25922	2.82009	1.32586	14.0939	1.25709	0	0	0	0	0	0	0	0.09199	0	0.03438	0	0	0	0	0	0	0	0
SRR413597	0	0	0	0	0	0	0	0	0	0.20946	0	0	0	2.66077	0	0	0	0	0	6.97738	0.08852	0	0	0	0	0	0	5.97011	0	50.8482	0.62941	0	0	0	0	0	0	0	0.29833	0	0.77467	0.1101	0	0.12091	0	0	0	0	0
SRR413598	0	0	1.68216	6.35182	0.41148	0	0	0	0	0	0	0	0.54795	0	3.07551	12.3016	0	0	0.39957	0.75133	0.21605	0	0	11.0779	0	0.11271	0.19591	0	0	2.28377	0.47745	0	0	0	0	0	0	0	0	0.07473	0	0	0	0	0	0	0	0	0
SRR413599	0.03409	0	0.49743	0	0.13948	0.1664	0	0	0	0.09002	0	0	0	5.11874	0	0	0	0.15472	0	0.28374	4.67133	0.05442	0	0	0	0.98076	1.0104	0	0.27644	56.1111	1.80502	0	0	0	0	0	0	4.50435	0	0	0.72913	0	0	0	0	0	0	0	0
SRR413600	0	0	0	0	0.16102	1.45225	0	0	0	0	0	0	3.20278	0.97178	11.4448	0	0.03887	24.8062	0.12717	0	1.87967	0	0	0	0	0	0.49105	0	5.36204	26.365	2.30227	0	0	0	0	0	0	0	0	0	0.07674	0	0	0	0	0	0	0	0
SRR413601	0	0	0	0	0.14348	0	0	0	0	0	0	0	9.33462	11.8768	0	8.9481	0	0.07335	0.00822	0	0.18567	0.13499	0	0	0	32.457	0.0622	3.63955	0.24825	2.54937	2.56255	0	0	0	0	0	0	0	0	0	0.13915	0	0	0	0	0	0	0	0
SRR413602	0	0	0	1.69682	0	0	0	0	0	0	0	0	2.5595	0	0	0	0	0	0.00669	10.3346	1.82587	4.72719	0	0	0	0	0	19.3596	0	0	1.36681	0	0	0	0	0	0	0.60949	0.72502	0	0	0	0	0	0	0	0	0	0
SRR413603	0	0	0	5.87626	0.06683	0	0	0	0	0	0	0	2.40459	0.32246	0	0	0	39.2087	0	1.36069	0	0	0	0	0	0	1.62551	15.3714	0	0	3.24766	0	0	0	0	0	0	0	0	0	0.49776	0	0	0	0	0	0	0	0
SRR413606	0	0	0	0	0.04272	0	0	0	0	0	0	0	0	0.08885	0	0	0	0	0	1.03747	6.21265	0	0	0.07978	0	0	0.12152	0	0.03502	33.9556	2.7345	0	0	0	0	0	0	0.08505	0	0	0.0892	0	0	0	0	0	0	0	0
SRR413608	0	0	0	0	0.01753	0.12425	0	0	0.06985	0	0	0	0	0	0	0	0	0	0	0	0	0.13891	0	0	0	0	9.31848	70.9476	0	0	0.24715	0	0	0	0	0	0	0	0	0	0	0	0	0	0	0	0	0	0
SRR413609	0	0	0	0	0	0	0	0	0	0	0	0	2.19947	0	0	0	0	0	0.1016	0.02614	0	0	0	10.1687	0	1.85419	0	0	0	1.92899	0	0	0	0.30384	0	0	0	0	0	0	0	0	0	0	0	0	0	0	0
SRR413610	0	0	0	0	0.07662	0.58004	0	0	0	0	0	0	0	0	0	0	0	0	0	1.51891	0	0	0	0	0	0	0	9.51295	0	0	0	0	0	0	0	0	0	0.20603	0	0	0.0569	0	0	0	0	0	0	0	0
SRR413611	0	0	0	0	0	0	0	0	0	0	0	0	0	0	0	0	0	0	0.05882	0	0	0	0	10.7292	0	1.56336	0	0	0.04534	0.7321	0	0	0	0	0	0	0	0	0	0	0	0	0	0	0	0	0	0	0
SRR413612	0	0	0	2.28886	0.85941	0	0	0	0	0	0	0	1.92168	0	4.99586	0.36231	0.47288	1.10622	0.18125	0.30724	0.11548	0.5482	0	6.27138	0	3.79722	0.11854	0	2.87467	11.0453	0.48531	0	0	0	0	0	0	0	0.13581	0	0	0.2009	0	0	0	0	0	0	0
SRR413613	0	0	0	15.9502	0.78646	0	0	0	0	0	0	0	0.24319	0.30025	0	0	0	9.2417	0.24557	0	0.12191	0.27855	0	26.0915	0	4.64569	0	0	4.18533	1.98336	0.0797	0	0	0	0	0	0	0	0.7973	0	0.15163	0	0	0	0	0	0	0	0
SRR413614	0	0	0.09068	3.91553	0	0	0	0	0	0	0	0	0.43125	0.18439	0	0	0	0.0229	0.10219	0	0.02924	0	0	0	0	15.5445	0.07426	6.0291	0.8504	17.489	0.81676	0	0	0	0	0	0	0	0	0	0.11438	0	0	0	0	0	0	0	0
SRR413615	0	0	0.15663	0	0.82684	0	0	0	0	0	0	0	9.36544	0	0	0	0	0.06591	0.502	0.07351	0	0.06869	0	19.5563	0	11.2907	0	0	0	5.60192	0.30251	0	0	0	0	0	0	0	3.67129	0	0.29149	0.2445	0	0	0	0	0	0	0
SRR413616	0	0	0	1.2023	0.29208	0	0	0	0	0	0	0	2.7507	0.26284	0	6.3202	0	0	0.02391	0	0.52127	0.06856	0	18.8809	0	7.84289	0.82988	0	0.29571	7.31149	0.69044	0	0	0	0	0	0	0	0	0	0	0	0	0	0	0	0	0	0
SRR413617	0	0	0	0	0	0.01049	0	0	0	0	0	0	0.9386	0	10.826	0	0	0	0.15421	0	0	0.38971	0	6.75086	0	1.52308	0.13237	5.81593	0	0	0.05064	0	0	0	0	0	0	0	0.42147	0	0	0	0.10642	0	0	0	0	0	0
SRR413618	0	0	0	0	0.70283	0	0	0	0.66973	0.09833	0	0	3.06229	0.04873	0	0	0	0	0	0.56312	0	1.63199	0	0	0	29.1448	0.59328	23.5134	1.7814	12.2059	7.6728	0	0	0	0	0	0.57294	0.832	0	0	0.35637	0	0	0	0	0	0	0	0
SRR413619	0	0	0	1.24726	0.39324	0	0	0	0	0	0	0	0	0	18.3503	0	0	0	0	0	0	0.41484	0	30.7452	0	6.29893	0.04338	0	1.3812	12.5546	0	0	0	0	0	0	0	0	0.00975	0	0.05626	0	0	0	0	0	0	0	0
SRR413620	0	0	0	0	0	0	0	0	0	0	0	0	0	0	0	0	0	0	0	11.4686	0	0	0	0	0	0	9.97356	51.7534	0	0.14205	0.68767	0	0	0	0	0	0	0.37284	0	0	0	0	0	0	0	0	0	0	0
SRR413621	0	0	0	9.33891	0.15393	0	0	0	0	0	0	0	0	0.01994	0	0	0.30607	20.068	1.20102	0	0	0.24033	0	0	0	9.86214	0.05277	0	0.30907	24.0827	0.08476	0	0	0	0	0	0	0	0	0	0.5088	0	0	0	0	0	0	0	0
SRR413622	0	0	0	0	0	0.2212	0	0	0	0	0	0	0	0	0	0	0.26586	26.9179	0.81861	0	0	0	0	0	0	0.17742	0.27705	0	2.86194	31.0145	5.81848	0	0	0	0	0	0	1.64293	0	0	0.23538	0	0	0	0	0	0	0	0
SRR413623	0	0	2.73415	7.40722	2.88038	0	0	0	0	0	0	0	3.58484	0.36547	0	0	0	4.39631	0	0	1.07223	0.15164	0	0	0	0	2.31111	6.52992	7.07685	12.5676	7.93659	0	0	0	0	0	0	2.65173	0	0	0.09084	0	0	0	0	0	0	0	0
SRR413624	0	0	0.02052	3.46594	0.79881	0	0	0	0	0	0	0	2.20345	0	8.74531	10.5739	0.22897	0	3.38514	0	0.96366	1.08614	0	14.2102	0	1.84968	2.68781	0	0.09242	2.58546	0.60679	0	0	0	0	0	0	0	0	0	0.03155	0	0	0	0	0	0	0	0
SRR413625	0	0	0	18.3056	0.67973	0	0	0	0	0	0	0	0.41666	0	21.794	0	0	4.12354	0.1237	0	0.21434	0	0	0.48519	0	1.40097	0	1.80011	0	7.479	0.7249	1.5843	0	0	0	0	0	0	0	0	0	0	0	0	0	0	0	0	0
SRR413626	0	0	0	7.92952	0	0	0	0	0	0.17966	0	0	1.84754	2.05208	12.1491	0	0.1337	11.8845	1.50368	0.04832	0.15518	0	0	0.24221	0	0.10068	0.18342	0.65549	0.01458	2.95114	0.51354	0	0	0	0	0	0	0	0	0	0	0	0	0	0	0	0	0	0
SRR413627	0	0	0	0	0.85287	0	0	0	0	0	0	0	0	0	0	0	0.72759	0	0	0.08142	0	0.67657	0	0	0	11.5653	0.01541	27.1254	0.72985	3.60785	1.61136	0	0	0	0	0	0	0.52706	0	0	0.1023	0	0	0	0	0	0	0	0
SRR413628	0	0	0	0.72268	0.03325	0	0	0	0	0	0	0	0.28134	0.05526	13.0251	13.0363	0	0.24268	0.01365	0	0.02946	0	0	16.3327	0	0.4549	0.09134	0	0.14472	4.61108	0	0	0	0	0	0	0	0	0	0	0	0	0	0	0	0	0	0	0
SRR413629	0	0	5.22145	6.51212	0.54896	0	0	0	0	0	0	0	0	0.32842	0	0	0	0	0.15498	0.68432	1.97636	3.93247	0	0	0	0	0.17611	47.9002	0.54569	12.6727	1.02812	0	0	0	0	0	0	0.10148	0	0.24044	0.28481	0	0	0	0	0	0	0	0
SRR413630	0	0	0	0.40711	0	0	0	0	0	0	0	0	0.11161	0	0	0	0	0	0	0	0	0.86022	0	10.3782	0	2.64692	0	0	0	2.09918	0	0	0	0	0	0	0	0.2812	0.13764	0	0	0	0	0	0	0	0	0	0
SRR413631	0	0	0.55225	0.5279	0	0.01211	0	0	0	0	0	0	0.01087	0	1.12115	0	0	0	0	0	0	0	0	2.40544	0	0.052	0	0.25902	0	0.17449	0	0.82173	0	0.33248	0	0	0	0	0	0	0	0	0	0	0	0	0	0	0
SRR413632	0	0	0	0	0.57489	0	0	0	0	0	0	0	0	0	1.3859	0	0	0	0.02372	3.89291	0	0.1225	0	0.69832	0	0.54493	0.60978	0	0	0.3071	0	0	0	0	0	0	0	0	0	0	0.28979	0	0	0	0	0	0	0	0
SRR413633	0	0	0	0	0	0	0	0	0	0	0	0	0	0	0	0	0	0	0	0.23159	0	0	0	0	0	10.7199	0	0	0	21.9237	0	0	0	0	0	0	0	0	0	0	0	0.7592	0	0.76499	0	0	0	0	0
SRR413634	0	0	0	2.03261	0.54648	0	0	0	0	0	0	0	0.0985	0	4.21208	0	0.30231	1.41847	0.81163	0	1.07808	0.03337	0	9.51572	0	5.74554	0.1578	0	3.1554	7.24855	0	0	0	0	0	0	0	0	0	0	0.19084	0	0	0	0	0	0	0	0
SRR413635	0	0	0	0	0	0	0	0	0	0	0	0	0	0	0	0	0	0	0	0	0	0	0	0	0	0	0	0	0	0	0	0	0	0	12.9515	0	0.1783	13.9738	0	0	0	0	0	0.11668	0	0	0	0	0
SRR413636	0	0	0	0	0	0	0	0	0	0	0	0	0	0	0	0	0	0	0	0	0	0	0	0	0	0	0	0.15823	0	0	0	0	0	0	0	0	0	0	0	0	0	0	0	0	0	0	0	0	0
SRR413637	0	1.41634	0	0	0	0	0	0	0	0	0	0	0	0	0	0	0	0	0.29268	0.08712	0	0	0	42.7722	0	0.25701	0	0	0	5.24953	0	0	0	0	0	0	0	0	0.29898	0.00675	0	0	0	0	0	0	0	0	0
SRR413638	0	0	0	0.11423	0	0	0	0	0	0	0	0	0	0	0	0	0	0	0	0	0	0	0	0.46858	0	0	0	0.61115	0	0	0	0	0	0	0	0	0	0.18066	0.32537	0	0	0	0	0	0	0	0	0	0
SRR413639	0	0	0	0	0	0.02372	0	0	0	0	0	0	0.36305	0.0091	0	0	0	0	0	0	0	0	0	0	0	0	0	0	0	8.88391	0.69598	0	0	0	0	0	0	0.48029	3.66682	0	0	0	0	0	0	0	0	0	0
SRR413700	0	0	0	0	0	0	0	0	0	0	0	0	0.13583	0	22.1473	0	0	0.01564	0	0.1089	0	0.63982	0	0	0	0.17675	0.0781	0	0.1278	14.565	0.58471	0	0	0	0	0	0	0.14875	0	0	0	0	0	0.05418	0	0	0	0	0
SRR413701	0	0	0	13.3875	2.49991	0	0	0	0	0	0	0	0	2.91381	0	0	0	0	0	0	0	1.40374	0	0	0	0	0.25991	12.3796	1.86476	1.76183	2.75068	0	0	0.93432	0	0	0	0	7.1783	0	0.27035	0	0	0	0	0	0	0	0
SRR413702	0	0	0	5.66092	0.20088	0	0	0	0	0.1155	0	0	0.08336	0.18221	0	0	0.38068	2.56972	1.67188	0	1.41429	0.26471	0	3.34098	0	0.10067	0.40396	12.2517	0.55413	2.32543	0.44664	0	0	0	0	0	0	0	0	0	0.0059	0	0	0	0	0	1.58941	0	0
SRR413703	0.11739	0	0	0	0	0	0	0	0	0	0	0	0.19084	0	0	0	0	0	0	0	0	0.20064	0	39.1162	0	2.89183	0	0	0.13109	9.35822	0.07317	0	0	0	0	0	0	0	0	0	0	0	0	0	0	0	0	0	0
SRR413704	0	0	0	0	0	0	0	0	0	0	0	0	0	0.19371	0	0	0.14197	0	0.0234	20.6685	0	1.37598	0	0	0	7.44265	1.45203	16.4918	0.50014	0	9.4523	0	0	0	0	0	0	0	0	0	0	0	0	0	0	0	0	0	0
SRR413705	0.03562	0	0	0	0	0	0	0	0	0	0	0	0	0	0	0	0	0	0	0.21207	0	0.03973	0	0	0	0	0.1383	4.29262	0	0	0.73401	10.3809	0	0	0.19632	0.58465	0	18.6095	14.1244	0	0	0	0	0	0	0	0	0	0
SRR413706	0	0	0	0	0	0	0	0	0	0.1686	0	0	0	0	0	0	0	0	0	2.06292	0	24.849	0	0	0	0	0	8.49787	0	4.11257	0.08949	0	0	0.19289	1.70652	0	0.07143	6.73045	6.48685	0	0.22406	0	0	0	0	0	0	0	0
SRR413707	0	0	0	0	0	0	0	0	0	0	0	0	3.91675	0	0	0	0	0.00638	0	0	0	0.96184	0	0	0	5.18381	0.1018	30.6267	1.1791	0	5.12742	0	0	0	0	0	0	1.23737	1.24967	0	0	0	0	0.19998	0	0	0	0	0.03095
SRR413708	0	0	0	0	0	0	0	0	0	0	0	0	0.68175	0	39.009	0	0.24196	0	0	4.36747	0	0.02657	0	0	0	5.68905	0	0	0.59274	11.2754	1.7872	4.47788	0	0	0	0	0	0.43739	0	0	0.16992	0	0	0.05864	0	0	0	0	0
SRR413709	0	0	0	3.05769	0.68123	0	0	0	0.02206	0	0	0	20.1326	0	0	0	0	0	0.05592	0	0	0.20921	0	0.30383	0	3.2441	0.97441	0	0.02253	6.48272	0.82974	0	0	0	0	0	0	8.24425	0.80853	0	0.21639	0	0	0	0	0	0	0	0
SRR413710	0	0	0	18.3967	0.34473	0	0	0	0	0	0	0	0.35916	11.414	0	0	0.10008	0.07766	0	0.98544	4.89751	0	0	0	0	14.8897	0.30381	7.74442	8.1633	9.98688	1.60428	0	0	0	0	0	0	0	0	0	0.2986	0	0	0	0	0	0	0	0
SRR413711	0.54922	0	0	8.21313	0.25681	0	0	0	0	0	0	0	0.21786	0	0	0	0	0.16776	0	0	0	0	0	0.95537	0	13.8226	0.15452	9.93534	0.26006	3.75829	0.24374	0	0	0	0	0	0	0	0	0	0.54489	0.78043	0	0	0	0	0	0	0
SRR413712	0	0	0	2.96551	0	0	0	0	0	0	0	0	0	0	0	0.07082	0.13102	0.20271	0.07836	0	0	1.05745	0	0	0	9.33358	0	14.2388	0.10941	6.97712	2.58701	0	0	0	0	0	0	0	0	0	0.11951	0	0	0	0	0	0	0	0
SRR413713	0	0	0	0	0	0	0	0	0.30963	0	0	0	0.42108	0.26479	0	28.2201	0	26.7044	18.4989	0	0	0.84687	0	0	0	0	0.26801	0	1.51146	7.23814	0.37435	0	0	0	0	0	0	0	0.93306	0	0	2.25631	0	0	0	0	0	0	0
SRR413714	0	0	0	0.30221	0.03516	0.25721	0	0	0	0	0	0	4.43403	1.05154	0	0	0.60271	0	0.01728	0	8.89012	0.07241	0	0	0	0	0.1375	6.22031	0.62081	4.53046	0.97902	0	0	0	0	0	0	0	0	0	0.45594	0	0	0	0	0	0	0	0
SRR413715	0	0	0	0	0	0	0	0	0	0	0	0	0.38576	0	0	0	0	0	0	0	0	0.56997	0	0	0	0	0.13686	0	0	0.07722	0.14868	0	0	0	0	0	0	0	9.93972	0	0	0	0	0	0	0	0	0	0
SRR413716	0	0	0	1.29941	0	0	0	0	0	0	0	0	0.56954	0	0	0	0	0	0.00778	0	0	0	0	0.10884	0	0.46205	0	1.62576	0	0.06591	0	0	0	0	0	0	0	0	0	0	0	0	0	0	0	0	0	0	0
SRR413717	0	0	0	0.23918	0	0	0	0	0	0	0	0.15094	0.35673	0	5.67798	0	0	0.08668	0	0.2551	0	0.02712	0	7.59875	0	0.64579	0	0	0	4.81323	0.09443	0	0	0	0	0	0	0	0.0506	0	0.00361	0	0	0	0	0	0	0	0
SRR413718	0	0	0	0	0	0	0	0	0.06428	0.13553	0	0	1.78903	0.23507	3.07694	0	0	0	0.07664	0.13408	0.52967	0.85161	0	0.59203	0	0.04349	0.05032	8.88196	4.04186	11.7576	0.33416	0	0	0	0	0	0	0	0.09657	0	0	0.37628	0	0	0	0	0	0	0
SRR413719	0	0	0	0	0	0	0	0	0	0	0	0	0.47634	0.23281	0	0	0	0	0.28036	0	0	0	0	0	0	5.19986	0.04666	8.52982	1.31608	3.78416	0.47424	0	0	0	0	0	0.0171	3.9443	0.06595	0	0	0	0	0.06371	0	0	0	0	0
SRR413720	0	0	0.04775	5.78828	0.99524	0	0	0	0	0	0	0	4.83856	0.34367	0	0	0.54071	0	0.03817	0	0.11702	0	0	36.5183	0.02533	4.81967	0	4.70574	12.0767	0	0	0.79198	0	0	0	0	0	0	0	0	0.27496	0	0	0	0	0	0	0	0
SRR413721	0	0	0	0	0	0	0	0	0	0	0	0	0	0	0	0	0.99723	0.06339	3.60551	0.37381	0	0	0	0	0	19.4804	0.09636	35.4918	0.28589	0.72559	0.18993	5.30092	0	0	0	0	0	0.20188	1.07251	0	0	0	0	0	0	0	0	0	0
SRR413722	0	0	0	0	0.45191	0	0	0	0	0	0	0	3.0378	0	24.4455	0	0.11519	0.05477	0.04522	0.81976	0	0.64149	0	0	0	13.0327	0.10949	0	0.04647	9.08423	0.30857	0	0	1.57994	0	0	0	0.71569	0	0	0.16676	0	0	0	0	0	0	0	0
SRR413723	0	0	0	0	0.66217	0.04588	0	0	0	0	0	0	0	0	0	0	0.04761	0	0	1.11602	0	2.52354	0	0	0	0	0.05159	26.4805	0	0	10.5503	0	0	0	0	0	0	0	0	0	0	0.19158	0	0.24032	0	0	0	0	0
SRR413724	0	0	0	11.6546	1.13111	0	0	0	0	0	0	0	0.31051	0	4.16829	0	0	0	0	0	0	0	0	1.74126	0	1.85671	0	0	0.0443	5.75048	0.51953	2.97422	0	0	0	0	0	0	0	0	0.6253	0	0	0	0	0	0	0	0
SRR413725	0	0	0	0	0	0.05796	0	0	0	0	0	0	0.27086	0	0	0	0	0	0	0	0	0	0	21.3787	0	0.13503	0	0	0.00676	0.3662	0.24685	0	0	0	0	0	0	0	0	0	0.01659	0.19238	0	0.0182	0	0.09085	0	0	0
SRR413726	0	0	0	0	0	0	0	0	0	0	0	0	0.16265	0	0	14.3877	0.09247	0	0.03198	0	0	0.06599	0	11.6741	0	0.21676	0	0	0	0.46384	0	0	0	0	0	0	0	0	0.0176	0	0	0	0	0	0	0	0	0	0
SRR413727	0.62641	0	0	8.67666	0.88325	0	0	0	0	0	0	0	12.1896	0.07403	0	0	0.50749	4.08229	0.93676	0.03708	0.0708	0	0	0	0	15.1384	0.02039	0	0.0445	21.1253	0	1.62831	0	0	0	0	0	1.31742	0	0	0.5743	0	0	0	0	0	0	0	0
SRR413728	0	0	0	0	0	0	0	0	0	0.04786	0	0	10.5868	0	11.6158	0	0.11811	0.08186	0.03715	0	2.03695	1.48768	0	0	0	26.5275	2.96731	5.00215	0	29.0399	0.68025	0	0	0	0	0	0	0	0	0	0	0	0	0	0	0	0	0	0
SRR413729	0	0	18.8451	3.06375	1.29387	0	0	0	0	0	0	0	13.2418	0.44076	4.5884	0	0.02579	0	0.5383	0	0.5332	0.22702	0	6.22952	0	0	0.08994	0	0.12025	3.12142	0.39257	0	0	0	0	0	0	0	0	0	0.39516	0	0	0	0	0	0	0	0
SRR413730	0	0	0	9.30546	0.46494	0	0	0	0	0	0	0	2.88048	0.35545	0	0	0.27136	0.22435	8.87012	0.06576	0.99786	1.74364	0	0	0	17.094	0.13144	22.5909	5.2049	0.31625	1.5027	0	0	0	0	0	0	0	0	0	0.93404	0	0	0	0	0	0	0	0
SRR413731	0	0	0	0	0	0	0	0	0	0	0	0	0	0	0	0	0.17828	24.7143	0.04287	0.09981	0	0.49949	0	0	0	11.1228	0.49752	0	0	53.1967	1.89415	0.84902	0	0	0	0	0	0	0	0	1.29332	0	0	0	0	0	0	0	0
SRR413732	1.1396	0	0	0	0.22206	0	0	0	0	0	0	0	0.17888	0	0	0	0	3.27265	2.34845	0	0	0.68401	0	0	0	0	0	0	1.68197	9.88493	0	38.4057	0	0	0	0	0	3.36461	0.16121	0	0	0	0	0	0	0	0	0	0
SRR413733	0	0	0	0	0	0.09293	0	0	0	0.06701	0	0	0	15.1286	0	0	0.06605	0	0.01368	8.45839	0	2.65731	0	0	0	0	0.31326	0	0	14.0516	0.12906	0	0	0	0	0	0	0.49593	0.08014	0	0.33335	0	0	0	0	0.17235	0	0	0
SRR413734	3.31797	0	0	22.1332	0	0	0	0	0	0	0	0	11.7272	0	0	0	0	2.46151	0	0.74961	0	0.70852	0	0	0	10.0608	0.21256	0	0.70116	10.1825	0.05242	0	0	0	0	0	0	6.63573	0	0	0.91811	0	0	0	0	0	0	0	0
SRR413735	0	0	0.59563	0	0.3422	0.13016	0	0	0	0	0	0	3.92372	0.23495	0	0	0	10.7825	0.05673	0.50705	2.93057	0.18182	0	0	0	0	0.14562	14.6394	0.49283	1.50159	0.56461	0	0	0	0	0	0	0.03042	0.80377	0	0.03464	0	0	0	0	0	0	0	0
SRR413736	0	0	0	3.83804	0	0	0	0	0	0	0	0	0	0.02955	0	0	0	0	0	1.58888	2.06499	0	0	0	0	0	0.76186	50.4544	0	0	2.48572	0	0	0	0	0	0	1.17953	0	0	0.2295	0	0	0	0	0	0	0	0
SRR413737	0	0	0	0	0	0	0	0	0	0	0	0	0	0	0	0	0.05975	0	0	0	0.56074	0	0	0	0	0	0.25761	0	0	3.64217	0	0	0	0	0	0	0	0	0	0	0	0	0	0	0	0	0	0	0
SRR413738	0	0	0	1.62448	0	0	0	0	0.14005	0.03618	0	0	1.75773	0	0	0	0	0	0	0	0	0.02479	0	3.11978	0	5.35702	0.58743	7.96282	0.13152	0.14364	5.29221	0	0	0	11.4472	0	0	5.4624	0	0	0	0	0.06696	0	0	0	0	0	0
SRR413739	0	0	4.31661	6.80733	0.5913	0	0	0	0	0	0	0	1.46464	1.89437	0	0	0.0357	0	0.53345	0	2.68606	0	0	0	0	11.8897	0.06505	20.0561	0.59193	14.3892	0.93447	0	0	0	0	0	0	0	0	0	0	0	0	0	0	0	0	0	0
SRR413740	0	0	0	5.81797	0.15872	0	0	0	0	0	0	0	2.4507	0.07613	0	4.36221	0.25406	1.25548	0.01753	0	0.90078	0.89203	0	0.45185	0	15.7825	0.78466	25.1636	0.08324	0.76478	0.43349	0	0	0	0	0	0	0	0	0	0.03886	0	0	0	0	0	0	0	0
SRR413741	0	0	0	0	0.81107	0.05027	0	0	0	0	0	0	0.97088	0	0	0	0.02066	0	0.04816	0.13536	0.73177	0.45509	0	0	0	5.34232	0.74161	24.0208	1.27754	0	6.01602	0	0	0.78517	48.0553	0	0	0.07414	0	0	0	0	0	0	0	0	0	0	0
SRR413742	0	0	0	0.47417	0.04781	0	0	0	0	0	0	0	1.35703	1.32636	0	12.621	0	22.2817	0	0	0	0.09397	0	0	0	0	0.19022	0	0.26675	14.246	0.51991	0	0	0	0	0	0	0	0	0	0	0	0	0.12982	0	0	0	0	0
SRR413743	0	0	0	1.68785	0	0	0	0	0	0	0	0	0	0	0	0	0.15843	0	0	0	0.61602	0.27272	0	0	0	3.71077	0	3.03643	2.79069	4.50315	1.53473	0	0	0.20477	0	0	0	0	0.35407	0	0	0	0	0	0	0	0	0	0
SRR413744	0	0	0	1.18149	0	0	1.44237	0.04735	0	0	0	0	0.09777	0	5.63367	0	0	0	0.22788	0	0	0.09458	0	15.3095	0	5.18297	0.03772	0	0.21627	0.77446	0	0	0	0	0	0	0	0	0	0	0	0	0	0	0	0	0	0	0
SRR413745	0	0	3.73645	0	0.26832	0.48926	0	0	0	0	0	0	0.35619	0.51778	0	0	0	0	0.19029	35.8826	2.9951	0	0	0	0	0.4744	0	0	2.19202	0.17233	0.32065	0	0	0	0	0	0	0	0.04923	0	0.20511	0	0	0	0	0	0	0	0
SRR413746	0	0	0	15.8607	0.01722	0	0	0	0	0.06328	0	0	1.94643	9.55077	0	0	0	0	0	0.03971	0	0	0	0	0	8.92864	0.0465	22.0076	1.49587	1.88596	1.04889	0	0	0	0	0	0	0	0	0	0.492	0	0	0	0	0	0	0	0
SRR413747	0	0	0	0	0.01637	0	0	0	0	0	0	0	0	0.00631	0	0	0	0	0	0	0.14427	0.176	0	0	0	0	0	0.75636	0.03035	0.41972	0	0	0	0	1.87573	0	0	6.65243	0	0	0	0	0	0	0	0	0	0	0
SRR413748	0	0	0	37.5005	1.33184	0	0	0	0	0.87229	0	0	2.27491	0.66039	0	0	0	0	0	0.07994	0.0859	0.07086	0	0	0	0	0.16686	2.47154	0	11.7724	0.69863	0	0	0.61753	0	0	0	1.23213	6.04722	0	0.2575	0	0	0	0	0	0	0	0
SRR413749	0	0	0	2.03293	0.13623	0	0	0	0	0	0	0	0	0	3.13383	0	0	0	0.00947	0	0	0.13437	0	6.37035	0	0.46668	0.07102	0	0.05853	0.12124	0	0	0	0	0	0	0	0.1824	0	0	0.06539	0	0	0.32389	0	0	0	0	0
SRR413750	0	0	9.89457	2.69367	0.31712	0	0	0	0	0	0	0	0	0	0	0	0	9.05574	0.56751	0	0	0.17197	0	0	0	0.3728	0.73169	14.0123	0	13.6975	0	0	0	0	0	0	0	0	0	0	0.05818	0	0	0.09595	0	0	0	0	0
SRR413751	0	0	1.00276	2.59303	0.14021	0	0	0	0	0	0	0	2.15496	0	0	0	0	6.8722	0	0	11.3823	0	0	0	0	0.01663	0	1.56803	0	0	0.5414	0	0	0	0	0	0	0	0	0	0.19658	1.53015	0	0.80956	0	0	0	0	0
SRR413752	0	0	0	0	0.46258	0.07051	0	0	0	0	0	0	2.08547	0.84886	0	0	0	0	0.08204	0	1.54338	0.80131	0	0	0	2.20983	0	23.2365	0.02364	0	0.82047	0	0	0	0	0	0	0	0	0	0	0	0	0	0	0	0	0	0
SRR413753	0.03041	0	0	0	0	0.01471	0	0	0	0	0	0	0	0	22.4571	0	0	0	0	1.55872	0	0.5586	0	7.84268	0	12.6139	0.15233	5.95347	0.27534	3.45506	0	2.14676	0	0.4876	0	0	0	0.23014	0	0	0.19299	0	0	0	0	0	0	0	0
SRR413754	0	0	0.61339	6.07786	0.6207	0	0	0	0	0	0	0	4.01581	0.15176	0	0	0	3.89876	0.09282	0	0.30189	0	0	2.41531	0	0.27397	0.75473	0	0.3834	15.5266	0.39843	0	0	0.42982	0	0	0	0	0.51512	0	0.33543	0	0	0	0	0	0	0	0
SRR413755	0	0	0	0	0	0	0	0	0	0	0	0	0	0	0	0	0	0	0	0	0	0	0	0	0	0	0	2.75135	0	0	0	0	0	0	0	0	0	0	0	0	0	0	0	0	0	0	0	0	0
SRR413756	0.68798	0	0	0	0	0	0	0	0	0	0.22863	0	0	0	0	0	0	0	0	0	0	0	0	0	0	0.11688	0	0	0	0.03269	0	0	0	0	0	0	0.28843	0	0	0	0.91353	0	0	0.03633	0	0	0	0	0
SRR413757	4.04426	0	0	1.10616	0	0.13834	0	0	0	0	0	0	0	0	0	0	1.50641	0	0	0.25508	0	0	0	0	0	0.04091	1.15824	53.9166	0.04876	0	0.25589	0	0	0	0	0	0.09443	0	0	0	0.24666	0.19487	0	0	0	0	0	0	0
SRR413758	0	0	12.4056	3.55486	0	0	0	0	0	0	0	0	0	5.6526	0	0	0.09242	0	0	0.27136	2.28437	2.78056	0	0	0	0	2.0971	21.4759	0	17.0584	0	0	0	0	0	0	0	0	0	0	0	0	0.14191	0	0	0	0	0	0
SRR413759	0	0	0	0.30373	0	0	0	0	0	0	0	0	0.17007	0	0	0	0	0	0.02097	0	0	0.70523	0	0	0	5.09126	0	8.29547	0	12.902	5.1948	0	0	0.24933	0	0	0	3.24132	1.525	0	0	1.88098	0	1.44323	0	0	0	0	0
SRR413760	0	0	0	0	0.2403	1.49827	0	0	0	0	0	0	0	0	0	0	0	0	0.53501	0.18859	0	15.4785	0	0	0	0	0.37643	10.129	0	4.5577	1.78477	0	0	0	4.47538	0	0.25431	19.4051	0.16107	0	0	0	0	0	0	0	0	0	0
SRR413761	0	0	11.1268	12.979	2.14159	0	0	0	0	0	0	0	1.19133	3.96382	0.31438	0	0	30.799	0.25486	0	0	0	0	1.9324	0	0.95343	0.12652	0	0.03766	4.31959	0.0701	3.27643	0	0	0	0	0	0	0	0	0	0	0	0	0	0	0	0	0
SRR413762	0	0	0	0	1.00256	0	0	0	0	0.08051	0	0	0.94031	1.05724	0	0	0.2513	3.40683	0	0	6.20542	0	0	3.66936	0	0	0.62328	7.00876	2.65467	0.64218	0	0	0	0	0	0	0	0	0	0	0.44057	0	0	0	0	0	0	0	0
SRR413763	0	0	0	0	0	0	0	0	0	0	0	0	0	0	0	0	0	0.18293	0	0.82916	0	0	0	0	0	39.4841	0.04623	5.8295	0	16.198	0.08729	0	0	0	0	0	0	0	0.26681	0	0	0	0	0	0	0	0	0	0
SRR413764	0	0	0	0.48356	0.10062	0	0	0	0	0	0	0	0.07321	0	0	0	0	0	0	0	0	0	0	2.20348	0	0.15585	0	0	0.01821	1.03916	0.03344	0	0	0	0	0	0	0	0	0	0	0	0	0	0	0	0	0	0.01516
SRR413765	0	0	0	0	0	0	0	0	1.58813	0	0	0	0	0.02739	0	0	0	0	0	6.72287	0.1018	0.99839	0	0	0	0	0.76475	31.3642	0	0	0	0	0	0	4.19747	0	0	0	0	0	0	0	0	0	0.16531	0	0	0	0
SRR413766	0	0	0	0	0.09405	0.78262	0	0	0	0	0	0	1.39373	0.64198	0	0	0	0	5.37834	1.56001	0	0.95716	0	0	0	0	0.20956	27.5323	3.84242	0	15.105	0	0	0	0	0	0	3.17255	0.43119	0	0	2.48317	0	0	0	0	0	0	0
SRR413767	0	0	0	11.0474	2.11543	0	0	0	0	0	0	0	0	2.45588	0	0	0	0.16511	11.2038	0	1.65571	0.25096	0	0	0	27.9961	0.50009	17.857	0	6.99401	0.35315	0	0	0	0	0	0	0	0	0	0.05814	0	0	0	0	0	0	0	0
SRR413768	0	0	0	0	0	0	0	0	0	0	0	0	0	0	0	0	0	0	0	0	0	0	0	0	0	0.52839	0	0.76322	0	1.01932	0	0	0.02071	0.83207	0	0	0.09249	0.34645	6.86167	0	0	0	0	0	0	0	0	0	0
SRR413769	0	0	0	0.54766	0	0	0	0	0	0	0	0	0.30737	0	3.8618	0	0	0	0.11225	0	0	0.44434	0	4.68166	0	0	0	0	0.0158	0.11593	0.17805	0	0	0	0	0	0	0	0.41412	0	0	0	0	0.05212	0	0	0	0	0
SRR413770	0	0	0.2197	2.78487	0	0	0	0	0	0	0	0	0.04567	3.00112	1.76128	0	0	3.49859	0	0.26262	0.27755	0	0	1.93136	0	2.09605	1.7684	4.4501	0	2.81454	0.33611	0	0	0	0	0	0	0	0	0	0	0	0	0	0	0	0	0	0
SRR413771	0	0	0.5519	3.9929	0.49641	0.36775	0	0	0	0	0	0	0.3804	5.00483	0	0	0	0	0	0.43743	29.0664	0.16028	0	0	0	0.27168	0.67633	11.3409	0.56132	0	1.60577	0	0	0	0	0	0	0	0	0	0	0	0	0	0	0	0	0	0
SRR413772	0	0	0	5.54571	0.57833	0	0	0	0	0	0	0	5.38011	0.75308	0	0	0	0	0.0462	0.34995	14.3175	0	0	1.19501	0	4.00131	0.85911	13.6438	0.07718	6.2625	0.43992	0.26989	0	0	0	0	0	0	0	0	0.12605	0	0	0	0	0	0	0	0
SRR413773	0	0	0	4.02246	0.07454	0	0	0	0	0	0	0	0	0.66637	0	0	0.47841	0.0234	0	0	0	0.07495	0	41.6383	0	0.32919	0.02273	0	0.64077	7.50433	0.69328	0	0	0	0	0	0	1.07585	0	0	0.04358	1.61377	0	0	0	0	0	0	0
[truncated: 138 more columns]

## Sheet: table 8
sample id	number of reads mapped to tax	number of reads mapped to COG	number of reads mapped to crAssphage	percentage tax	percentage COG	percentage crAssphage
SRS011134	201716	468260	0.0471479	20.17	46.83	4.71479e-06
SRS011239	477040	656278	32.4982	47.7	65.63	0.00324982
SRS011271	319205	523521	0	31.92	52.35	0
SRS011302	124878	593886	124297	12.49	59.39	12.4297
SRS011405	497360	574710	35522.7	49.74	57.47	3.55227
SRS011452	579660	606831	67313.9	57.97	60.68	6.73139
SRS011529	373436	491361	1001.88	37.34	49.14	0.100188
SRS011586	353179	503698	0.23786	35.32	50.37	2.3786e-05
SRS012273	299365	502529	0	29.94	50.25	0
SRS012902	768775	696991	14126.3	76.88	69.7	1.41263
SRS013158	697814	649006	0	69.78	64.9	0
SRS013215	816111	613226	0	81.61	61.32	0
SRS013476	409575	569831	0	40.96	56.98	0
SRS013521	541725	597329	0.243486	54.17	59.73	2.43486e-05
SRS013687	354708	588990	0	35.47	58.9	0
SRS013800	494479	555938	0	49.45	55.59	0
SRS013951	206913	514040	0.0496619	20.69	51.4	4.96619e-06
SRS014235	365926	608331	9251.2	36.59	60.83	0.92512
SRS014287	146955	615358	179583	14.7	61.54	17.9583
SRS014313	447012	625904	0	44.7	62.59	0
SRS014459	474338	619189	0	47.43	61.92	0
SRS014613	647368	607659	0	64.74	60.77	0
SRS014683	675293	650377	6581.57	67.53	65.04	0.658157
SRS014923	278935	560138	1.14733	27.89	56.01	0.000114733
SRS014979	138093	565359	103626	13.81	56.54	10.3626
SRS015065	436340	601751	0	43.63	60.18	0
SRS015133	284475	520849	0	28.45	52.08	0
SRS015190	714776	631664	0	71.48	63.17	0
SRS015217	239303	573173	0	23.93	57.32	0
SRS015264	590340	565042	0	59.03	56.5	0
SRS015578	626407	632892	7602.57	62.64	63.29	0.760257
SRS015663	389561	610962	0	38.96	61.1	0
SRS015782	299763	608786	16780.6	29.98	60.88	1.67806
SRS015794	594385	577595	492.052	59.44	57.76	0.0492052
SRS015854	491161	552573	0	49.12	55.26	0
SRS015960	676859	619032	0	67.69	61.9	0
SRS016018	654475	637692	0	65.45	63.77	0
SRS016056	595831	651255	499.241	59.58	65.13	0.0499241
SRS016095	385221	516106	44.051	38.52	51.61	0.0044051
SRS016203	530757	611296	0	53.08	61.13	0
SRS016267	718228	591749	0	71.82	59.17	0
SRS016335	251457	554809	32.2594	25.15	55.48	0.00322594
SRS016495	113469	609181	110772	11.35	60.92	11.0772
SRS016753	698500	673905	2958.53	69.85	67.39	0.295853
SRS016954	448117	487048	0	44.81	48.7	0
SRS016989	495657	630365	18598.4	49.57	63.04	1.85984
SRS017103	645590	689704	0.031722	64.56	68.97	3.1722e-06
SRS017191	683793	698821	0.558362	68.38	69.88	5.58362e-05
SRS017247	775933	680567	2.32702	77.59	68.06	0.000232702
SRS017307	397983	588834	0	39.8	58.88	0
SRS017433	438657	622550	38145.1	43.87	62.26	3.81451
SRS017521	640074	609465	8873.35	64.01	60.95	0.887335
SRS017821	427459	613750	35994.3	42.75	61.38	3.59943
SRS018133	482234	529194	470.781	48.22	52.92	0.0470781
SRS018351	582522	573014	0	58.25	57.3	0
SRS018427	531148	615122	69.9564	53.11	61.51	0.00699564
SRS018575	616741	525751	0	61.67	52.58	0
SRS018656	263458	479800	0	26.35	47.98	0
SRS018817	658632	603045	0.137942	65.86	60.3	1.37942e-05
SRS019030	584656	650978	10937.8	58.47	65.1	1.09378
SRS019161	459270	563852	0	45.93	56.39	0
SRS019267	651836	593064	9.58357	65.18	59.31	0.000958357
SRS019397	557821	586162	7982.44	55.78	58.62	0.798244
SRS019582	460992	646403	1018.02	46.1	64.64	0.101802
SRS019601	670326	633995	0	67.03	63.4	0
SRS019685	397360	516023	3303.48	39.74	51.6	0.330348
SRS019787	697378	578829	0	69.74	57.88	0
SRS019968	525356	629219	0	52.54	62.92	0
SRS020233	405490	540230	0	40.55	54.02	0
SRS020328	305455	519259	0	30.55	51.93	0
SRS020869	441634	523859	0	44.16	52.39	0
SRS021484	561940	636465	0	56.19	63.65	0
SRS021948	361523	530709	0	36.15	53.07	0
SRS022071	409456	581683	0	40.95	58.17	0
SRS022137	642629	650708	3597.4	64.26	65.07	0.35974
SRS022609	259831	510950	15.3804	25.98	51.09	0.00153804
SRS023346	761508	709806	0.0920883	76.15	70.98	9.20883e-06
SRS023526	360360	565284	0	36.04	56.53	0
SRS023583	620191	634656	0	62.02	63.47	0
SRS023914	241780	499940	0	24.18	49.99	0
SRS023971	700993	629110	0.031619	70.1	62.91	3.1619e-06
SRS024009	539356	615795	14364.7	53.94	61.58	1.43647
SRS024075	537909	658549	720.26	53.79	65.85	0.072026
SRS024132	427853	591537	0	42.79	59.15	0
SRS024331	610748	652449	0.0349707	61.07	65.24	3.49707e-06
SRS024388	417227	511343	0.0351717	41.72	51.13	3.51717e-06
SRS024435	377823	560858	0.0724797	37.78	56.09	7.24797e-06
SRS024549	795551	588284	0.143265	79.56	58.83	1.43265e-05
SRS042284	634968	603576	0	63.5	60.36	0
SRS042628	227665	551616	30.6809	22.77	55.16	0.00306809
SRS043411	668382	646662	0	66.84	64.67	0
SRS043701	643522	615578	0	64.35	61.56	0
SRS045004	545175	671077	4763.26	54.52	67.11	0.476326
SRS045645	644140	652826	2320.72	64.41	65.28	0.232072
SRS045713	636972	563554	19534.5	63.7	56.36	1.95345
SRS047014	466956	602738	0.0945768	46.7	60.27	9.45768e-06
SRS047044	406860	571321	10292.8	40.69	57.13	1.02928
SRS048164	497480	615554	8525.46	49.75	61.56	0.852546
SRS048870	469123	640759	0.563881	46.91	64.08	5.63881e-05
SRS049712	341466	480764	33.1179	34.15	48.08	0.00331179
SRS049900	542574	585179	0.0484318	54.26	58.52	4.84318e-06
SRS049959	201649	473383	0	20.16	47.34	0
SRS049995	489353	589496	0	48.94	58.95	0
SRS050299	688237	602935	0	68.82	60.29	0
SRS050422	429818	658921	0	42.98	65.89	0
SRS050752	389923	590085	0	38.99	59.01	0
SRS050925	441767	614452	0	44.18	61.45	0
SRS051031	368809	623923	0.110558	36.88	62.39	1.10558e-05
SRS051882	506382	568809	0	50.64	56.88	0
SRS052027	424516	574361	52138.4	42.45	57.44	5.21384
SRS052697	409042	631137	3308.07	40.9	63.11	0.330807
SRS053335	298475	567620	41985.5	29.85	56.76	4.19855
SRS053398	480437	573426	1397.26	48.04	57.34	0.139726
SRS054590	656529	614823	0	65.65	61.48	0
SRS054956	674244	616673	0	67.42	61.67	0
SRS055982	620436	648128	18373.9	62.04	64.81	1.83739
SRS056259	580451	554807	0	58.05	55.48	0
SRS056519	676245	617154	0.0362047	67.62	61.72	3.62047e-06
SRS057717	786267	617259	0.109401	78.63	61.73	1.09401e-05
SRS058723	662783	623405	0	66.28	62.34	0
SRS058770	602666	657950	17495.4	60.27	65.8	1.74954
SRS062427	117937	605764	198202	11.79	60.58	19.8202
SRS063985	269592	558217	0	26.96	55.82	0
SRS064276	483319	609910	0	48.33	60.99	0
SRS064557	657397	637447	0.0377544	65.74	63.74	3.77544e-06
SRS064645	612592	692875	0.18745	61.26	69.29	1.8745e-05
SRS065504	441715	592470	22448	44.17	59.25	2.2448
SRS077730	577046	660032	12051.4	57.7	66	1.20514
SRS078176	347612	559474	0	34.76	55.95	0
SRR413556	546897	673804	10134.5	54.69	67.38	1.01345
SRR413559	534356	636496	0.310999	53.44	63.65	3.10999e-05
SRR413560	531336	642632	108.976	53.13	64.26	0.0108976
SRR413561	403134	543327	0.0992456	40.31	54.33	9.92456e-06
SRR413562	578712	678677	1159.54	57.87	67.87	0.115954
SRR413563	452813	621788	73.9067	45.28	62.18	0.00739067
SRR413564	309634	567467	5703.57	30.96	56.75	0.570357
SRR413565	378061	621868	0.720182	37.81	62.19	7.20182e-05
SRR413566	505717	657377	1.4288	50.57	65.74	0.00014288
SRR413567	598532	594982	0	59.85	59.5	0
SRR413568	451586	528177	0	45.16	52.82	0
SRR413569	438082	622536	0	43.81	62.25	0
SRR413570	547104	576943	0	54.71	57.7	0
SRR413571	669834	527512	0	66.98	52.75	0
SRR413572	479127	592275	0	47.91	59.23	0
SRR413573	336048	567208	0	33.6	56.72	0
SRR413574	503832	596473	0	50.38	59.65	0
SRR413575	527721	667178	37.9439	52.77	66.72	0.00379439
SRR413576	373411	543968	0.410588	37.34	54.4	4.10588e-05
SRR413577	490647	540120	0.275213	49.06	54.01	2.75213e-05
SRR413579	576728	669638	0.181765	57.67	66.96	1.81765e-05
SRR413580	323329	606551	9.43611	32.33	60.66	0.000943611
SRR413581	358946	651129	0.087664	35.89	65.11	8.7664e-06
SRR413582	350011	534228	1.46213	35	53.42	0.000146213
SRR413583	519675	628293	2.46441	51.97	62.83	0.000246441
SRR413584	341598	594619	0.354123	34.16	59.46	3.54123e-05
SRR413585	587983	665826	33522.4	58.8	66.58	3.35224
SRR413586	407151	620561	0.48509	40.72	62.06	4.8509e-05
SRR413587	661647	703533	683.545	66.16	70.35	0.0683545
SRR413588	429369	598765	0.042311	42.94	59.88	4.2311e-06
SRR413589	473736	608162	0.13486	47.37	60.82	1.3486e-05
SRR413590	412493	611273	0	41.25	61.13	0
SRR413591	544712	671551	0	54.47	67.16	0
SRR413592	648415	634587	14.3509	64.84	63.46	0.00143509
SRR413593	504375	614897	9.15403	50.44	61.49	0.000915403
SRR413594	643003	700208	37927.6	64.3	70.02	3.79276
SRR413595	327517	533162	0.202062	32.75	53.32	2.02062e-05
SRR413596	505665	688561	0.306022	50.57	68.86	3.06022e-05
SRR413597	559913	649579	2.32871	55.99	64.96	0.000232871
SRR413598	327744	582015	2762.07	32.77	58.2	0.276207
SRR413599	554922	644239	20823.8	55.49	64.42	2.08238
SRR413600	574845	669747	0.250341	57.48	66.97	2.50341e-05
SRR413601	717090	684904	6925.17	71.71	68.49	0.692517
SRR413602	509688	648983	0.912258	50.97	64.9	9.12258e-05
SRR413603	687477	680139	0.329808	68.75	68.01	3.29808e-05
SRR413606	554043	662052	0.234185	55.4	66.21	2.34185e-05
SRR413608	665085	636857	1.45239	66.51	63.69	0.000145239
SRR413609	334220	526081	1.98274	33.42	52.61	0.000198275
SRR413610	508264	680229	0.547998	50.83	68.02	5.47998e-05
SRR413611	403382	597379	15.6302	40.34	59.74	0.00156302
SRR413612	457266	608962	0.492254	45.73	60.9	4.92254e-05
SRR413613	366647	644905	7703.96	36.66	64.49	0.770396
SRR413614	496574	653018	0.51871	49.66	65.3	5.1871e-05
SRR413615	438875	579081	0	43.89	57.91	0
SRR413616	390564	645020	0.599948	39.06	64.5	5.99948e-05
SRR413617	447861	577071	0.675275	44.79	57.71	6.75275e-05
SRR413618	717660	652002	0	71.77	65.2	0
SRR413619	416064	676504	2.29818	41.61	67.65	0.000229818
SRR413620	390706	394955	2.47476	39.07	39.5	0.000247476
SRR413621	606647	674286	0.363005	60.67	67.43	3.63005e-05
SRR413622	531544	666442	0.802873	53.15	66.64	8.02873e-05
SRR413623	429111	632872	1.44792	42.91	63.29	0.000144792
SRR413624	572512	644569	21.3067	57.25	64.46	0.00213067
SRR413625	282944	572886	177.925	28.29	57.29	0.0177925
SRR413626	381661	474298	0	38.17	47.43	0
SRR413627	451540	655214	0.145914	45.15	65.52	1.45914e-05
SRR413628	483004	641034	1983.37	48.3	64.1	0.198337
SRR413629	694796	710494	0	69.48	71.05	0
SRR413630	277786	615149	0.537105	27.78	61.51	5.37105e-05
SRR413631	265140	561159	0	26.51	56.12	0
SRR413632	282203	595811	0	28.22	59.58	0
SRR413633	495279	636104	0	49.53	63.61	0
SRR413634	545947	635081	0	54.59	63.51	0
SRR413635	430200	414515	1.17675	43.02	41.45	0.000117675
SRR413636	300219	521510	0.719233	30.02	52.15	7.19233e-05
SRR413637	434213	549266	3.09191	43.42	54.93	0.000309191
SRR413638	425389	582386	1.26243	42.54	58.24	0.000126243
SRR413639	349677	578304	0.513564	34.97	57.83	5.13564e-05
SRR413700	575524	615674	0	57.55	61.57	0
SRR413701	540575	624711	0	54.06	62.47	0
SRR413702	422702	601198	0	42.27	60.12	0
SRR413703	435775	590021	0	43.58	59	0
SRR413704	791844	659012	0	79.18	65.9	0
SRR413705	495702	504857	0	49.57	50.49	0
SRR413706	729444	641508	0	72.94	64.15	0
SRR413707	562406	628295	0	56.24	62.83	0
SRR413708	622595	644147	0	62.26	64.41	0
SRR413709	567736	597474	0	56.77	59.75	0
SRR413710	500405	633852	0	50.04	63.39	0
SRR413711	382194	559334	0	38.22	55.93	0
SRR413712	609743	655642	0	60.97	65.56	0
SRR413713	702415	668811	0	70.24	66.88	0
SRR413714	304120	604039	0	30.41	60.4	0
SRR413715	246473	547734	0	24.65	54.77	0
SRR413716	359617	557042	0	35.96	55.7	0
SRR413717	484089	596897	0	48.41	59.68	0
SRR413718	517039	577182	0	51.7	57.72	0
SRR413719	681346	464569	0	68.13	46.46	0
SRR413720	384707	635832	0	38.47	63.58	0
SRR413721	580677	679713	0	58.07	67.97	0
SRR413722	535043	689561	0	53.5	68.96	0
SRR413723	419538	604947	0	41.95	60.49	0
SRR413724	315333	569200	0	31.53	56.92	0
SRR413725	485120	598680	0	48.51	59.87	0
SRR413726	473193	576891	0	47.32	57.69	0
SRR413727	559648	625966	0	55.97	62.6	0
SRR413728	621309	615525	0	62.13	61.55	0
SRR413729	365118	596676	0	36.51	59.67	0
SRR413730	665401	670474	0	66.54	67.05	0
SRR413731	614655	587980	0	61.47	58.8	0
SRR413732	507626	642548	0	50.76	64.25	0
SRR413733	695908	680594	0	69.59	68.06	0
SRR413734	505524	528560	0	50.55	52.86	0
SRR413735	508219	644661	0	50.82	64.47	0
SRR413736	652312	670374	0	65.23	67.04	0
SRR413737	170765	501997	0	17.08	50.2	0
SRR413738	527715	452145	0	52.77	45.21	0
SRR413739	418935	648101	0	41.89	64.81	0
SRR413740	528317	667400	0	52.83	66.74	0
SRR413741	665668	620003	0	66.57	62	0
SRR413742	516300	655984	0	51.63	65.6	0
SRR413743	499110	651256	0	49.91	65.13	0
SRR413744	351685	596997	0	35.17	59.7	0
SRR413745	363289	564401	0	36.33	56.44	0
SRR413746	600043	646795	0	60	64.68	0
SRR413747	267886	549429	0	26.79	54.94	0
SRR413748	444162	601234	0	44.42	60.12	0
SRR413749	397189	584890	0	39.72	58.49	0
SRR413750	465330	632208	0	46.53	63.22	0
SRR413751	431122	624566	0	43.11	62.46	0
SRR413752	450532	624300	0	45.05	62.43	0
SRR413753	493812	607525	0	49.38	60.75	0
SRR413754	346129	598168	0	34.61	59.82	0
SRR413755	622532	501137	0	62.25	50.11	0
SRR413756	520208	466119	0	52.02	46.61	0
SRR413757	511984	564942	0	51.2	56.49	0
SRR413758	555523	632215	11.644	55.55	63.22	0.0011644
SRR413759	562380	574933	0	56.24	57.49	0
SRR413760	564537	599969	0	56.45	60	0
SRR413761	476858	619153	0	47.69	61.92	0
SRR413762	283366	565502	0	28.34	56.55	0
SRR413763	525377	585848	0	52.54	58.58	0
SRR413764	422214	567604	0	42.22	56.76	0
SRR413765	621245	586200	0	62.12	58.62	0
SRR413766	683600	685622	0	68.36	68.56	0
SRR413767	499733	634833	0	49.97	63.48	0
SRR413768	280638	582770	0.119963	28.06	58.28	1.19963e-05
SRR413769	404524	606888	0	40.45	60.69	0
SRR413770	505612	584094	0	50.56	58.41	0
SRR413771	544300	602553	0	54.43	60.26	0
SRR413772	543741	627211	0	54.37	62.72	0
SRR413773	468391	638871	0	46.84	63.89	0
